# Supplementary material for: Causality between immunocytes and polymyositis: A Mendelian randomization analysis
Source: Medicine (Baltimore). 2024 Oct 25;103(43):e40254. doi: 10.1097/MD.0000000000040254 (PMC11521033; doi:10.1097/MD.0000000000040254)
Supplement: Supplementary file 2 [file medi-103-e40254-s002.xlsx]

## Sheet: SDC S1
Supplementary Table 1. List of single nucleotide polymorphisms(SNPs) used as genetic instruments identified as positive IVs of immunocytes.
Panel	Trait	Exposure ID	SNP	Chr	Position	EA	OA	Exposure			Outcome
								Beta	SE	P-value	Beta	SE	P-value
B cell	IgD- CD38dim AC	ebi-a-GCST90001438	rs115414430	2	36493692	G	C	0.3388	0.07271	3.29102e-06	-0.434673	0.262783	0.0981047
B cell	IgD- CD38dim AC	ebi-a-GCST90001438	rs11653761	17	2813241	T	G	-0.1121	0.02405	3.28897e-06	-0.0120345	0.0928055	0.896824
B cell	IgD- CD38dim AC	ebi-a-GCST90001438	rs117605782	18	48915804	A	G	0.8913	0.1987	7.486e-06	-0.387503	0.303867	0.202226
B cell	IgD- CD38dim AC	ebi-a-GCST90001438	rs141352577	3	8450324	T	C	0.3656	0.07671	1.95501e-06	-0.284861	0.387056	0.46175
B cell	IgD- CD38dim AC	ebi-a-GCST90001438	rs149006488	11	67756244	G	C	-0.1579	0.03413	3.83804e-06	0.061634	0.111663	0.580972
B cell	IgD- CD38dim AC	ebi-a-GCST90001438	rs16925715	10	52013082	C	T	-0.1298	0.02698	1.556e-06	0.011888	0.0957356	0.901176
B cell	IgD- CD38dim AC	ebi-a-GCST90001438	rs4936106	11	130490507	G	C	0.3309	0.07134	3.62602e-06	-0.0458057	0.258453	0.859328
B cell	IgD- CD38dim AC	ebi-a-GCST90001438	rs533086	19	16301030	G	A	-0.119	0.02614	5.45306e-06	0.102031	0.105126	0.331768
B cell	IgD- CD38dim AC	ebi-a-GCST90001438	rs60035843	15	68830883	G	A	0.1277	0.02849	7.63801e-06	0.00283704	0.0997566	0.977312
B cell	IgD- CD38dim AC	ebi-a-GCST90001438	rs73178168	13	47235494	T	C	0.1583	0.03258	1.23501e-06	-0.216769	0.219161	0.322621
B cell	IgD- CD38dim AC	ebi-a-GCST90001438	rs73185679	3	186768074	C	T	0.1715	0.0387	9.56093e-06	-0.099476	0.184807	0.590391
B cell	IgD- CD38dim AC	ebi-a-GCST90001438	rs7595246	2	237646014	C	T	0.14	0.03035	4.08602e-06	-0.0912255	0.116042	0.431784
B cell	IgD- CD38dim AC	ebi-a-GCST90001438	rs77848220	1	60785762	T	C	0.405	0.08232	9.04191e-07	-0.442781	0.345209	0.199615
B cell	IgD- CD38dim AC	ebi-a-GCST90001438	rs7840395	8	143910788	G	A	-0.1267	0.02425	1.85498e-07	-0.037244	0.0910329	0.682447
B cell	IgD- CD38dim AC	ebi-a-GCST90001438	rs78893742	20	37471609	A	G	0.6139	0.1321	3.47696e-06	-0.630806	0.425706	0.138396
B cell	IgD- CD38dim AC	ebi-a-GCST90001438	rs79407211	13	108466914	T	C	-0.1927	0.04286	7.15303e-06	0.0589753	0.182871	0.747076
B cell	IgD- CD38dim AC	ebi-a-GCST90001438	rs9520836	13	108304715	G	A	0.1117	0.02394	3.14398e-06	-0.0156148	0.108917	0.886002
cDC	CD11c on granulocyte	ebi-a-GCST90002090	rs113861918	19	51625844	T	C	-0.215	0.03692	6.41904e-09	0.0569777	0.162859	0.726445
cDC	CD11c on granulocyte	ebi-a-GCST90002090	rs114393604	1	9705621	C	G	-1.448	0.3272	9.99194e-06	1.07566	0.418552	0.0101714
cDC	CD11c on granulocyte	ebi-a-GCST90002090	rs11719519	3	186386769	T	C	0.167	0.03417	1.083e-06	-0.153685	0.0921822	0.0954773
cDC	CD11c on granulocyte	ebi-a-GCST90002090	rs117596617	20	54178259	A	G	-0.2022	0.04167	1.29101e-06	0.293637	0.178038	0.0990878
cDC	CD11c on granulocyte	ebi-a-GCST90002090	rs11841867	13	28448738	A	G	0.253	0.05476	4.018e-06	-0.233215	0.16848	0.166288
cDC	CD11c on granulocyte	ebi-a-GCST90002090	rs12122013	1	162890580	C	T	-0.1452	0.02974	1.10999e-06	0.204048	0.107201	0.0569876
cDC	CD11c on granulocyte	ebi-a-GCST90002090	rs1231330	9	25717388	G	A	0.1257	0.02833	9.52007e-06	0.0498336	0.091505	0.586029
cDC	CD11c on granulocyte	ebi-a-GCST90002090	rs13110782	4	185887427	A	G	-0.123	0.02765	9.06192e-06	0.176383	0.0925862	0.0567701
cDC	CD11c on granulocyte	ebi-a-GCST90002090	rs138075266	7	28544468	G	T	-1.161	0.2537	4.923e-06	-0.169089	0.351744	0.630719
cDC	CD11c on granulocyte	ebi-a-GCST90002090	rs139788044	15	24282473	T	C	-0.236	0.0519	5.65705e-06	0.307483	0.218946	0.160207
cDC	CD11c on granulocyte	ebi-a-GCST90002090	rs16947237	13	92271043	C	T	-0.1677	0.03785	9.73397e-06	-0.112472	0.150269	0.454174
cDC	CD11c on granulocyte	ebi-a-GCST90002090	rs1801274	1	161509955	G	A	0.248	0.02982	1.36395e-16	-0.149873	0.0905151	0.0977665
cDC	CD11c on granulocyte	ebi-a-GCST90002090	rs2026075	9	520886	A	G	0.1315	0.02951	8.58994e-06	0.0674098	0.098006	0.491571
cDC	CD11c on granulocyte	ebi-a-GCST90002090	rs34744703	4	187940059	G	C	-0.1726	0.03832	6.897e-06	0.208676	0.126054	0.097834
cDC	CD11c on granulocyte	ebi-a-GCST90002090	rs35852864	1	181247952	T	C	0.2722	0.05539	9.43496e-07	0.0970887	0.473344	0.837484
cDC	CD11c on granulocyte	ebi-a-GCST90002090	rs4743771	9	104960001	A	C	-0.1456	0.03177	4.79402e-06	-0.0438624	0.0934075	0.638655
cDC	CD11c on granulocyte	ebi-a-GCST90002090	rs55828113	2	194795549	T	C	-0.2667	0.05624	2.229e-06	0.0485543	0.198652	0.806907
cDC	CD11c on granulocyte	ebi-a-GCST90002090	rs78304446	10	131830002	T	C	-0.2958	0.06198	1.90902e-06	-0.257853	0.230375	0.263023
cDC	CD11c on granulocyte	ebi-a-GCST90002090	rs79027362	4	71290222	C	A	-0.4991	0.1128	9.97011e-06	0.58812	1.2989	0.650705
cDC	CD11c on granulocyte	ebi-a-GCST90002090	rs8046381	16	31368034	C	T	0.4684	0.04088	9.63385e-30	-0.115646	0.136888	0.398211
cDC	CD11c on granulocyte	ebi-a-GCST90002090	rs9671321	14	22682744	G	A	0.1653	0.03099	1.04201e-07	0.00274432	0.105125	0.979173
cDC	CD11c on granulocyte	ebi-a-GCST90002090	rs9923916	16	1272604	T	C	0.1614	0.03597	7.49497e-06	-0.029945	0.114339	0.793401
cDC	CD80 on CD62L+ myeloid DC	ebi-a-GCST90002036	rs10416809	19	1252312	T	C	0.125	0.02824	9.89897e-06	-0.0281239	0.0926934	0.761579
cDC	CD80 on CD62L+ myeloid DC	ebi-a-GCST90002036	rs10733750	9	93868273	C	T	0.1359	0.02789	1.17001e-06	0.070189	0.10447	0.501673
cDC	CD80 on CD62L+ myeloid DC	ebi-a-GCST90002036	rs111689986	12	51141970	T	C	0.1564	0.03533	9.96093e-06	0.294729	0.182858	0.107008
cDC	CD80 on CD62L+ myeloid DC	ebi-a-GCST90002036	rs11178308	12	70581549	A	C	0.9646	0.1945	7.52108e-07	-0.197089	0.17347	0.25589
cDC	CD80 on CD62L+ myeloid DC	ebi-a-GCST90002036	rs1146465	1	94936057	G	A	-0.1371	0.02851	1.58599e-06	-0.0731086	0.0926538	0.430082
cDC	CD80 on CD62L+ myeloid DC	ebi-a-GCST90002036	rs116671753	4	137802687	C	T	-2.005	0.4511	9.11297e-06	0.152432	0.343696	0.657397
cDC	CD80 on CD62L+ myeloid DC	ebi-a-GCST90002036	rs117930014	20	2628825	A	G	-0.6508	0.1463	9.00907e-06	-0.0763284	0.247328	0.757616
cDC	CD80 on CD62L+ myeloid DC	ebi-a-GCST90002036	rs12199079	6	90142539	G	T	0.2265	0.02793	7.5405e-16	-0.0217997	0.104922	0.835407
cDC	CD80 on CD62L+ myeloid DC	ebi-a-GCST90002036	rs12237829	9	25815737	T	G	0.1493	0.03348	8.52099e-06	-0.0876083	0.0986978	0.374733
cDC	CD80 on CD62L+ myeloid DC	ebi-a-GCST90002036	rs139795227	1	92376810	C	A	-0.5867	0.06432	1.35613e-19	-0.000114514	0.282837	0.999677
cDC	CD80 on CD62L+ myeloid DC	ebi-a-GCST90002036	rs142175829	3	128594191	C	T	-0.9346	0.1895	8.54201e-07	0.765702	0.269524	0.00449811
cDC	CD80 on CD62L+ myeloid DC	ebi-a-GCST90002036	rs143918998	15	66977507	C	T	0.5932	0.1317	6.97798e-06	-0.414783	0.542859	0.444825
cDC	CD80 on CD62L+ myeloid DC	ebi-a-GCST90002036	rs145212011	10	54124023	A	G	-1.225	0.2743	8.24708e-06	0.0275169	0.257237	0.914812
cDC	CD80 on CD62L+ myeloid DC	ebi-a-GCST90002036	rs146503240	17	6593592	T	C	0.3138	0.06679	2.75702e-06	-0.487806	0.247146	0.0484094
cDC	CD80 on CD62L+ myeloid DC	ebi-a-GCST90002036	rs149094296	3	128982248	G	C	-1.077	0.208	2.41802e-07	-0.217023	0.532233	0.68345
cDC	CD80 on CD62L+ myeloid DC	ebi-a-GCST90002036	rs35142187	10	88793814	T	C	0.473	0.1061	8.53198e-06	-0.193631	0.153607	0.207468
cDC	CD80 on CD62L+ myeloid DC	ebi-a-GCST90002036	rs398462	19	5996428	C	T	-0.1251	0.02757	5.88898e-06	0.0232449	0.0914541	0.799364
cDC	CD80 on CD62L+ myeloid DC	ebi-a-GCST90002036	rs6445484	3	52469784	G	A	0.4659	0.04526	1.96381e-24	-0.0516318	0.240908	0.830296
cDC	CD80 on CD62L+ myeloid DC	ebi-a-GCST90002036	rs73434317	11	26577158	C	T	-1.49	0.3362	9.69393e-06	0.418222	0.215031	0.0517821
cDC	CD80 on CD62L+ myeloid DC	ebi-a-GCST90002036	rs7757423	6	148901510	A	G	-0.1295	0.02814	4.41296e-06	0.0255699	0.0991618	0.796515
cDC	CD80 on CD62L+ myeloid DC	ebi-a-GCST90002036	rs77891122	11	133073179	C	T	-0.3803	0.08505	8.09208e-06	0.266951	0.418292	0.523347
cDC	CD80 on CD62L+ myeloid DC	ebi-a-GCST90002036	rs78587782	8	16982190	A	C	-0.1527	0.0333	4.741e-06	0.0416014	0.115309	0.718262
cDC	CD80 on CD62L+ myeloid DC	ebi-a-GCST90002036	rs79470163	6	43766160	C	T	0.3666	0.07766	2.45901e-06	-1.01723	0.935785	0.277024
cDC	CD80 on CD62L+ myeloid DC	ebi-a-GCST90002036	rs972360	1	94472114	T	G	-0.6229	0.1262	8.40698e-07	-0.0921777	0.261542	0.724509
cDC	CD80 on CD62L+ myeloid DC	ebi-a-GCST90002036	rs9812720	3	25044303	C	T	0.582	0.1271	4.89598e-06	-0.285927	0.247893	0.248734
cDC	CD80 on CD62L+ myeloid DC	ebi-a-GCST90002036	rs9875875	3	10519258	A	G	0.1999	0.04347	4.41398e-06	0.0927993	0.184371	0.614734
Maturation stages of T cell	CD8 on EM CD8br	ebi-a-GCST90002056	rs114486180	2	192296771	A	T	-0.2339	0.0513	5.325e-06	0.244943	0.189206	0.195465
Maturation stages of T cell	CD8 on EM CD8br	ebi-a-GCST90002056	rs115795061	6	32764084	A	T	-0.3131	0.06839	4.89801e-06	0.0120593	0.505615	0.980972
Maturation stages of T cell	CD8 on EM CD8br	ebi-a-GCST90002056	rs117197627	10	18184906	T	G	2.156	0.4378	8.85707e-07	0.111061	1.05587	0.91623
Maturation stages of T cell	CD8 on EM CD8br	ebi-a-GCST90002056	rs11771058	7	52940903	C	T	0.1285	0.02808	4.94402e-06	-0.00189637	0.0923387	0.983615
Maturation stages of T cell	CD8 on EM CD8br	ebi-a-GCST90002056	rs12478003	2	47252730	A	G	0.1702	0.03679	3.89897e-06	-0.0722396	0.100793	0.47355
Maturation stages of T cell	CD8 on EM CD8br	ebi-a-GCST90002056	rs13171873	5	3080542	A	G	-0.2102	0.04581	4.65897e-06	0.0824173	0.751475	0.912668
Maturation stages of T cell	CD8 on EM CD8br	ebi-a-GCST90002056	rs16889563	8	40550960	T	A	-0.2773	0.06062	4.98402e-06	0.323793	0.146204	0.026783
Maturation stages of T cell	CD8 on EM CD8br	ebi-a-GCST90002056	rs16995213	20	15024691	G	A	-0.3019	0.06294	1.689e-06	0.449192	0.241056	0.0624008
Maturation stages of T cell	CD8 on EM CD8br	ebi-a-GCST90002056	rs1701094	12	44075074	A	G	-0.259	0.05805	8.45104e-06	0.0439367	0.17493	0.801685
Maturation stages of T cell	CD8 on EM CD8br	ebi-a-GCST90002056	rs17201560	6	32079491	C	T	-0.5186	0.08634	2.133e-09	-0.200095	0.253355	0.429655
Maturation stages of T cell	CD8 on EM CD8br	ebi-a-GCST90002056	rs184295970	1	95370967	T	G	1.282	0.2751	3.28897e-06	-0.43322	0.316945	0.171668
Maturation stages of T cell	CD8 on EM CD8br	ebi-a-GCST90002056	rs2571390	6	29955777	C	T	0.3643	0.03754	6.15744e-22	-0.147665	0.0929736	0.11223
Maturation stages of T cell	CD8 on EM CD8br	ebi-a-GCST90002056	rs2734989	6	29844866	A	G	-0.1683	0.03692	5.36105e-06	0.282775	0.127716	0.0268219
Maturation stages of T cell	CD8 on EM CD8br	ebi-a-GCST90002056	rs3000791	1	227411473	T	C	0.1608	0.03183	4.68997e-07	-0.110699	0.111801	0.322105
Maturation stages of T cell	CD8 on EM CD8br	ebi-a-GCST90002056	rs3020726	2	86789383	G	A	-0.2979	0.03961	7.15319e-14	-0.208281	0.1548	0.17847
Maturation stages of T cell	CD8 on EM CD8br	ebi-a-GCST90002056	rs35677476	14	33315594	G	T	0.1559	0.03508	9.19602e-06	0.101484	0.105736	0.337159
Maturation stages of T cell	CD8 on EM CD8br	ebi-a-GCST90002056	rs4782640	16	84603568	C	A	-0.1305	0.02739	1.97401e-06	0.164815	0.093138	0.0767962
Maturation stages of T cell	CD8 on EM CD8br	ebi-a-GCST90002056	rs4860179	4	65278161	A	C	0.1256	0.0276	5.60996e-06	-0.0989467	0.0918621	0.281426
Maturation stages of T cell	CD8 on EM CD8br	ebi-a-GCST90002056	rs58193384	14	67768825	T	C	-0.1543	0.03475	9.38707e-06	-0.118616	0.130676	0.364028
Maturation stages of T cell	CD8 on EM CD8br	ebi-a-GCST90002056	rs60701118	2	223989486	T	C	-0.6393	0.1408	5.82599e-06	-1.05492	1.51509	0.486254
Maturation stages of T cell	CD8 on EM CD8br	ebi-a-GCST90002056	rs62153285	2	81552998	A	G	0.1307	0.02782	2.74397e-06	0.00484052	0.0989335	0.960977
Maturation stages of T cell	CD8 on EM CD8br	ebi-a-GCST90002056	rs66465252	6	62915397	T	C	-0.1604	0.03426	2.97201e-06	0.324455	0.126358	0.010236
Maturation stages of T cell	CD8 on EM CD8br	ebi-a-GCST90002056	rs73774928	5	103520157	G	A	0.234	0.04877	1.68e-06	-0.0470819	0.164847	0.775177
Maturation stages of T cell	CD8 on EM CD8br	ebi-a-GCST90002056	rs77561506	14	54957017	A	G	-0.3561	0.07428	1.71799e-06	0.00990248	0.294465	0.973173
Maturation stages of T cell	CD45RA- CD4+ %CD4+	ebi-a-GCST90001535	rs10013469	4	185003122	A	G	0.192	0.04023	1.894e-06	-0.344648	0.226777	0.12857
Maturation stages of T cell	CD45RA- CD4+ %CD4+	ebi-a-GCST90001535	rs10230422	7	16392372	A	G	0.1892	0.04192	6.61302e-06	0.0455594	0.158527	0.773813
Maturation stages of T cell	CD45RA- CD4+ %CD4+	ebi-a-GCST90001535	rs10269315	7	119420348	T	C	0.6089	0.1336	5.37205e-06	0.0633131	0.422349	0.880838
Maturation stages of T cell	CD45RA- CD4+ %CD4+	ebi-a-GCST90001535	rs10432663	2	41728322	C	T	-0.1402	0.03003	3.14398e-06	0.0152333	0.112113	0.89192
Maturation stages of T cell	CD45RA- CD4+ %CD4+	ebi-a-GCST90001535	rs11124653	2	38885025	A	C	0.1345	0.02443	3.92202e-08	-0.105214	0.0953279	0.269722
Maturation stages of T cell	CD45RA- CD4+ %CD4+	ebi-a-GCST90001535	rs114825362	1	101060608	C	G	-0.3913	0.08534	4.70197e-06	-0.670528	0.587698	0.253895
Maturation stages of T cell	CD45RA- CD4+ %CD4+	ebi-a-GCST90001535	rs11579717	1	200029993	A	G	-1.081	0.1759	8.86993e-10	0.19087	0.173893	0.272367
Maturation stages of T cell	CD45RA- CD4+ %CD4+	ebi-a-GCST90001535	rs116794175	1	194041078	C	T	-0.8093	0.1824	9.4241e-06	-1.02548	1.2547	0.41375
Maturation stages of T cell	CD45RA- CD4+ %CD4+	ebi-a-GCST90001535	rs12121018	1	93711039	A	G	-0.1566	0.03132	5.99805e-07	0.216718	0.195729	0.268191
Maturation stages of T cell	CD45RA- CD4+ %CD4+	ebi-a-GCST90001535	rs1250600	10	79251093	G	T	-0.1145	0.02553	7.58106e-06	-0.1013	0.0978466	0.300533
Maturation stages of T cell	CD45RA- CD4+ %CD4+	ebi-a-GCST90001535	rs12712610	2	38670107	G	A	-0.1902	0.02599	3.13112e-13	-0.0134891	0.13799	0.922127
Maturation stages of T cell	CD45RA- CD4+ %CD4+	ebi-a-GCST90001535	rs141350785	11	5219439	C	G	-0.2543	0.0556	4.95005e-06	0.0170185	0.142607	0.905008
Maturation stages of T cell	CD45RA- CD4+ %CD4+	ebi-a-GCST90001535	rs146329634	14	88967255	T	C	0.3128	0.06543	1.82201e-06	-0.0715249	0.350192	0.838162
Maturation stages of T cell	CD45RA- CD4+ %CD4+	ebi-a-GCST90001535	rs146620586	1	198555134	T	G	-2.021	0.2655	3.4578e-14	0.152056	0.638125	0.81166
Maturation stages of T cell	CD45RA- CD4+ %CD4+	ebi-a-GCST90001535	rs146674398	1	187971600	T	C	-0.4158	0.09372	9.44104e-06	0.179173	0.201088	0.372919
Maturation stages of T cell	CD45RA- CD4+ %CD4+	ebi-a-GCST90001535	rs150607181	1	239517251	C	G	-0.4267	0.09412	6.01105e-06	-0.0502824	0.352652	0.886619
Maturation stages of T cell	CD45RA- CD4+ %CD4+	ebi-a-GCST90001535	rs183293285	3	75868499	T	C	-0.425	0.09182	3.81303e-06	0.472368	0.331537	0.15422
Maturation stages of T cell	CD45RA- CD4+ %CD4+	ebi-a-GCST90001535	rs1849779	12	43280984	T	C	-0.1119	0.02448	5.04104e-06	0.224737	0.0936304	0.0163836
Maturation stages of T cell	CD45RA- CD4+ %CD4+	ebi-a-GCST90001535	rs2252009	16	3164441	G	T	0.1373	0.03055	7.22005e-06	-0.0288976	0.0990188	0.770408
Maturation stages of T cell	CD45RA- CD4+ %CD4+	ebi-a-GCST90001535	rs62341785	5	7271909	G	A	0.1329	0.02929	5.94306e-06	0.0560139	0.125234	0.654678
Maturation stages of T cell	CD45RA- CD4+ %CD4+	ebi-a-GCST90001535	rs71569312	6	35862257	T	C	0.4277	0.09186	3.34603e-06	0.241362	0.308184	0.433524
Maturation stages of T cell	CD45RA- CD4+ %CD4+	ebi-a-GCST90001535	rs7216330	17	4199092	T	C	-0.1152	0.02407	1.77101e-06	0.0855726	0.092695	0.355922
Maturation stages of T cell	CD45RA- CD4+ %CD4+	ebi-a-GCST90001535	rs72613709	2	196196043	G	T	0.2888	0.06249	3.93804e-06	0.0856963	0.157389	0.586106
Maturation stages of T cell	CD45RA- CD4+ %CD4+	ebi-a-GCST90001535	rs73189225	12	108534022	A	G	-0.1661	0.03716	8.12101e-06	0.0162953	0.0989949	0.869253
Maturation stages of T cell	CD45RA- CD4+ %CD4+	ebi-a-GCST90001535	rs76139558	10	2745168	C	G	0.6888	0.1394	8.18408e-07	-1.01023	0.855312	0.237555
Maturation stages of T cell	CD45RA- CD4+ %CD4+	ebi-a-GCST90001535	rs76201922	1	226576738	G	C	-0.3839	0.08517	6.77407e-06	0.448399	0.233317	0.0546248
Maturation stages of T cell	CD45RA- CD4+ %CD4+	ebi-a-GCST90001535	rs76516339	18	76575380	T	A	-0.1648	0.03213	3.05401e-07	-0.0783293	0.102957	0.446777
Maturation stages of T cell	CD45RA- CD4+ %CD4+	ebi-a-GCST90001535	rs7700617	5	39546604	A	C	-0.1075	0.02387	6.86705e-06	-0.107317	0.0938981	0.253078
Maturation stages of T cell	CD45RA- CD4+ %CD4+	ebi-a-GCST90001535	rs9271766	6	32626392	G	A	-0.1619	0.03361	1.509e-06	0.276553	0.105518	0.0087694
Maturation stages of T cell	CD45RA- CD4+ %CD4+	ebi-a-GCST90001535	rs931555	5	35803475	T	C	-0.1246	0.02807	9.25209e-06	-0.0118588	0.0933188	0.898878
Monocyte	CD40 on monocytes	ebi-a-GCST90001985	rs10887024	10	121928637	T	A	-0.1469	0.02633	2.60298e-08	-0.0926285	0.0946165	0.327585
Monocyte	CD40 on monocytes	ebi-a-GCST90001985	rs111929038	19	2660055	T	C	1.201	0.2705	9.21807e-06	-0.254009	0.871339	0.770657
Monocyte	CD40 on monocytes	ebi-a-GCST90001985	rs112876754	12	54540737	G	A	0.2947	0.06648	9.56093e-06	-0.489378	0.420688	0.244715
Monocyte	CD40 on monocytes	ebi-a-GCST90001985	rs113063605	1	161276823	G	A	0.2178	0.03952	3.83301e-08	0.00493934	0.131365	0.970006
Monocyte	CD40 on monocytes	ebi-a-GCST90001985	rs113231250	8	106133788	A	G	-1.464	0.316	3.70101e-06	0.331128	0.219057	0.130634
Monocyte	CD40 on monocytes	ebi-a-GCST90001985	rs113466200	19	53747278	T	C	0.2378	0.05193	4.81205e-06	-0.130993	0.207713	0.528271
Monocyte	CD40 on monocytes	ebi-a-GCST90001985	rs117295081	20	46704634	G	A	0.52	0.09717	9.29009e-08	-0.0814395	0.410651	0.842796
Monocyte	CD40 on monocytes	ebi-a-GCST90001985	rs117608122	7	152500487	C	T	-0.4601	0.09808	2.82001e-06	-0.0651245	0.193835	0.736887
Monocyte	CD40 on monocytes	ebi-a-GCST90001985	rs117799048	16	79973245	A	G	-0.4233	0.09496	8.56209e-06	0.0726644	0.306721	0.812729
Monocyte	CD40 on monocytes	ebi-a-GCST90001985	rs118170720	11	26546817	T	C	0.2847	0.05733	7.18307e-07	-0.343815	0.407018	0.398268
Monocyte	CD40 on monocytes	ebi-a-GCST90001985	rs12225010	11	75667629	C	A	-0.1116	0.02495	7.95701e-06	0.0593215	0.0914657	0.51662
Monocyte	CD40 on monocytes	ebi-a-GCST90001985	rs140379607	3	4716587	T	C	-0.5209	0.1137	4.78002e-06	0.932264	0.80616	0.247507
Monocyte	CD40 on monocytes	ebi-a-GCST90001985	rs144062689	22	24912151	G	A	1.531	0.3212	1.957e-06	1.03813	0.456286	0.022896
Monocyte	CD40 on monocytes	ebi-a-GCST90001985	rs144545136	17	32735448	A	G	1.112	0.2451	5.83996e-06	0.494884	0.361265	0.17073
Monocyte	CD40 on monocytes	ebi-a-GCST90001985	rs1801274	1	161509955	G	A	0.5089	0.02554	7.00326e-84	-0.149873	0.0905151	0.0977665
Monocyte	CD40 on monocytes	ebi-a-GCST90001985	rs2070901	1	161215268	T	G	-0.1371	0.02781	8.60895e-07	-0.00529519	0.101448	0.958372
Monocyte	CD40 on monocytes	ebi-a-GCST90001985	rs34658867	20	46348545	C	A	0.3665	0.06056	1.57899e-09	0.240299	0.307447	0.434453
Monocyte	CD40 on monocytes	ebi-a-GCST90001985	rs41298798	22	19761985	G	C	1.134	0.2491	5.429e-06	-0.665413	0.424895	0.117333
Monocyte	CD40 on monocytes	ebi-a-GCST90001985	rs55662279	5	175777765	T	C	-0.3979	0.08509	3.02301e-06	-0.412979	0.790929	0.60157
Monocyte	CD40 on monocytes	ebi-a-GCST90001985	rs57041960	20	45446011	C	A	-0.173	0.03275	1.34301e-07	0.0951218	0.145006	0.511833
Monocyte	CD40 on monocytes	ebi-a-GCST90001985	rs60629714	9	93126878	C	T	0.1562	0.03198	1.07199e-06	-0.0369042	0.112501	0.742886
Monocyte	CD40 on monocytes	ebi-a-GCST90001985	rs61548896	10	73540519	C	G	-0.3278	0.07066	3.63396e-06	-0.107824	0.102121	0.29104
Monocyte	CD40 on monocytes	ebi-a-GCST90001985	rs6816965	4	180054377	C	T	-4.567	0.9603	2.054e-06	0.36103	0.368396	0.327082
Monocyte	CD40 on monocytes	ebi-a-GCST90001985	rs745307	20	46118447	A	G	0.715	0.0334	7.29794e-96	-0.121787	0.104054	0.241831
Monocyte	CD40 on monocytes	ebi-a-GCST90001985	rs76003695	15	82114578	A	G	1.103	0.2279	1.34301e-06	-0.110743	0.196848	0.573719
Monocyte	CD40 on monocytes	ebi-a-GCST90001985	rs77869433	1	22873279	A	G	0.3141	0.06628	2.23198e-06	0.105467	0.234653	0.653099
Monocyte	CD40 on monocytes	ebi-a-GCST90001985	rs78882596	3	111984130	T	G	1.368	0.2925	2.98903e-06	-0.521227	0.233089	0.0253408
Monocyte	CD40 on monocytes	ebi-a-GCST90001985	rs80264041	7	49655429	T	C	-0.2448	0.05299	3.97402e-06	-0.637876	0.376985	0.0906379
Monocyte	CD40 on monocytes	ebi-a-GCST90001985	rs9954245	18	76169770	C	T	-0.1475	0.03226	5.01903e-06	0.00945116	0.0991037	0.924024
TBNK	CD45 on CD4+	ebi-a-GCST90001916	rs112736938	18	66692438	C	T	0.4519	0.09778	3.96004e-06	0.101839	0.351575	0.772072
TBNK	CD45 on CD4+	ebi-a-GCST90001916	rs113149369	6	43677370	A	C	0.3905	0.08792	9.23996e-06	-0.265817	0.249448	0.286595
TBNK	CD45 on CD4+	ebi-a-GCST90001916	rs11944009	4	1567112	T	C	0.1236	0.02657	3.43803e-06	-0.215692	0.0984444	0.0284518
TBNK	CD45 on CD4+	ebi-a-GCST90001916	rs17307464	16	70721241	A	G	0.1264	0.02662	2.15199e-06	0.017565	0.0917268	0.84814
TBNK	CD45 on CD4+	ebi-a-GCST90001916	rs189409686	17	3709040	T	C	-0.4647	0.09911	2.87303e-06	0.522112	0.380719	0.170255
TBNK	CD45 on CD4+	ebi-a-GCST90001916	rs2185450	14	38097750	C	T	-0.14	0.03116	7.28098e-06	0.0743981	0.0964476	0.44048
TBNK	CD45 on CD4+	ebi-a-GCST90001916	rs3104376	6	32632226	C	T	-0.2063	0.03441	2.25398e-09	0.20229	0.107353	0.0595182
TBNK	CD45 on CD4+	ebi-a-GCST90001916	rs62120820	19	56186434	G	T	0.3203	0.07006	5.024e-06	-0.351941	0.278251	0.205931
TBNK	CD45 on CD4+	ebi-a-GCST90001916	rs73187865	3	119386555	C	T	-0.1855	0.04157	8.36508e-06	-0.108898	0.158462	0.491943
TBNK	CD45 on CD4+	ebi-a-GCST90001916	rs7657718	4	21220448	G	T	-0.126	0.02715	3.62702e-06	-0.0444432	0.0932983	0.63382
TBNK	CD45 on CD4+	ebi-a-GCST90001916	rs78970139	2	51977666	G	A	-0.1509	0.03269	4.07202e-06	-0.0871897	0.122203	0.475547
TBNK	CD45 on CD4+	ebi-a-GCST90001916	rs902920	8	95289654	C	G	-0.4384	0.09791	7.83303e-06	0.359071	0.263498	0.172975
TBNK	CD45 on CD4+	ebi-a-GCST90001916	rs9363908	6	68365537	G	A	-0.1285	0.0273	2.64698e-06	0.173284	0.0954653	0.0695008
TBNK	HLA DR+ NK AC	ebi-a-GCST90001648	rs111288272	22	46408622	G	A	0.2071	0.04628	7.871e-06	0.0393183	0.153864	0.798307
TBNK	HLA DR+ NK AC	ebi-a-GCST90001648	rs139025334	20	50328426	A	G	0.2213	0.04896	6.36796e-06	-0.343163	0.812653	0.672823
TBNK	HLA DR+ NK AC	ebi-a-GCST90001648	rs182834114	16	9464167	G	A	-0.3144	0.06814	4.09496e-06	-1.0557	1.06732	0.322604
TBNK	HLA DR+ NK AC	ebi-a-GCST90001648	rs1862176	5	140350859	A	G	-0.1305	0.02693	1.31601e-06	0.0786131	0.0936872	0.401413
TBNK	HLA DR+ NK AC	ebi-a-GCST90001648	rs2047610	3	20805677	A	G	-0.1575	0.03526	8.20408e-06	0.0685559	0.116524	0.556304
TBNK	HLA DR+ NK AC	ebi-a-GCST90001648	rs2880640	1	162910029	C	T	-0.118	0.02606	6.21799e-06	-0.0197084	0.0930446	0.83225
TBNK	HLA DR+ NK AC	ebi-a-GCST90001648	rs35089291	8	21274633	G	A	-0.2256	0.04952	5.377e-06	0.010229	0.161395	0.949465
TBNK	HLA DR+ NK AC	ebi-a-GCST90001648	rs370476	3	5216746	A	G	0.1342	0.03023	9.34501e-06	-0.159132	0.122666	0.194532
TBNK	HLA DR+ NK AC	ebi-a-GCST90001648	rs4076588	17	72690302	A	C	0.117	0.02509	3.23698e-06	0.0327959	0.094967	0.729839
TBNK	HLA DR+ NK AC	ebi-a-GCST90001648	rs59613483	11	46916060	C	T	-0.2773	0.06131	6.30406e-06	0.158833	0.178296	0.373017
TBNK	HLA DR+ NK AC	ebi-a-GCST90001648	rs6750412	2	154466840	C	T	-0.1378	0.02874	1.67598e-06	-0.00308248	0.107405	0.977104
TBNK	HLA DR+ NK AC	ebi-a-GCST90001648	rs71632989	1	161563265	G	T	-0.6984	0.02689	2.05116e-136	0.34178	0.146379	0.0195492
TBNK	HLA DR+ NK AC	ebi-a-GCST90001648	rs71639910	1	161967984	A	G	-0.3019	0.04947	1.153e-09	0.158577	0.276185	0.565853
TBNK	HLA DR+ NK AC	ebi-a-GCST90001648	rs75673714	2	41908061	C	G	-0.1445	0.03136	4.22202e-06	0.120876	0.163149	0.458757
TBNK	HLA DR+ NK AC	ebi-a-GCST90001648	rs79168765	13	89380811	A	G	0.301	0.06685	6.91194e-06	-0.324941	0.318521	0.307654
TBNK	HLA DR+ NK AC	ebi-a-GCST90001648	rs79676986	2	101916417	C	A	0.261	0.05757	6.01201e-06	-0.35821	0.407646	0.379549
TBNK	HLA DR+ NK AC	ebi-a-GCST90001648	rs8025803	15	79967931	T	A	-0.2666	0.03341	1.98701e-15	-0.0528716	0.109825	0.630221
TBNK	SSC-A on HLA DR+ NK	ebi-a-GCST90002077	rs11000435	10	72879221	T	C	1.639	0.3589	5.18501e-06	0.384589	0.278662	0.167548
TBNK	SSC-A on HLA DR+ NK	ebi-a-GCST90002077	rs112085672	3	182591472	C	A	-0.3599	0.07399	1.20701e-06	0.53109	0.297688	0.0744149
TBNK	SSC-A on HLA DR+ NK	ebi-a-GCST90002077	rs115805162	1	161440463	T	C	0.2464	0.03359	2.85299e-13	0.104561	0.170341	0.539324
TBNK	SSC-A on HLA DR+ NK	ebi-a-GCST90002077	rs11639511	16	10883987	G	C	0.148	0.03108	1.99301e-06	0.0205728	0.102298	0.840615
TBNK	SSC-A on HLA DR+ NK	ebi-a-GCST90002077	rs116660215	2	17345757	A	G	0.3129	0.07056	9.59202e-06	-0.343761	0.394577	0.383637
TBNK	SSC-A on HLA DR+ NK	ebi-a-GCST90002077	rs117691019	11	78640061	G	C	-1.406	0.299	2.67701e-06	0.629169	0.41869	0.132914
TBNK	SSC-A on HLA DR+ NK	ebi-a-GCST90002077	rs11891318	2	129850803	G	C	0.2138	0.04415	1.35101e-06	-0.0416515	0.14426	0.772793
TBNK	SSC-A on HLA DR+ NK	ebi-a-GCST90002077	rs11980037	7	88965370	T	C	0.4233	0.09367	6.46994e-06	-0.47243	0.372497	0.204698
TBNK	SSC-A on HLA DR+ NK	ebi-a-GCST90002077	rs12524004	6	143706850	C	T	-0.4118	0.08893	3.80496e-06	0.772945	0.873767	0.376366
TBNK	SSC-A on HLA DR+ NK	ebi-a-GCST90002077	rs140589274	9	136002642	G	C	-0.5433	0.1077	4.82303e-07	0.390632	0.495226	0.430232
TBNK	SSC-A on HLA DR+ NK	ebi-a-GCST90002077	rs142321106	13	95384772	A	G	-0.5576	0.1233	6.32499e-06	0.241618	0.50294	0.630934
TBNK	SSC-A on HLA DR+ NK	ebi-a-GCST90002077	rs142666685	17	1866060	G	A	-1.228	0.2757	8.67901e-06	-0.103771	0.43459	0.811277
TBNK	SSC-A on HLA DR+ NK	ebi-a-GCST90002077	rs148866760	11	4488109	G	A	-0.8982	0.1871	1.65299e-06	0.471534	0.19734	0.0168737
TBNK	SSC-A on HLA DR+ NK	ebi-a-GCST90002077	rs183249728	1	158235890	T	C	-0.7507	0.1514	7.486e-07	-0.362237	0.512242	0.479467
TBNK	SSC-A on HLA DR+ NK	ebi-a-GCST90002077	rs2155742	18	13952636	C	T	-0.1613	0.03629	9.15208e-06	-0.0205916	0.140713	0.883655
TBNK	SSC-A on HLA DR+ NK	ebi-a-GCST90002077	rs2896705	11	24532056	G	A	0.1351	0.02924	3.96004e-06	0.042362	0.10979	0.69961
TBNK	SSC-A on HLA DR+ NK	ebi-a-GCST90002077	rs333491	3	78759700	A	G	0.1225	0.02768	9.941e-06	-0.120226	0.0913031	0.187914
TBNK	SSC-A on HLA DR+ NK	ebi-a-GCST90002077	rs41473449	12	125136873	G	A	0.1505	0.02943	3.37e-07	0.0825132	0.0915055	0.3672
TBNK	SSC-A on HLA DR+ NK	ebi-a-GCST90002077	rs4970518	1	27320591	C	T	-0.1201	0.02692	8.48203e-06	-0.0467665	0.10546	0.65744
TBNK	SSC-A on HLA DR+ NK	ebi-a-GCST90002077	rs569911	1	160828419	C	T	-0.1723	0.02756	4.62402e-10	0.188547	0.0910457	0.0383681
TBNK	SSC-A on HLA DR+ NK	ebi-a-GCST90002077	rs6847175	4	87560235	G	A	0.1663	0.03312	5.41103e-07	-0.0681508	0.0919071	0.458379
TBNK	SSC-A on HLA DR+ NK	ebi-a-GCST90002077	rs6977893	7	131206084	A	G	-0.1225	0.02739	8.03101e-06	-0.0119352	0.0949206	0.899938
TBNK	SSC-A on HLA DR+ NK	ebi-a-GCST90002077	rs71632979	1	161556607	G	A	-0.5652	0.0301	1.97879e-74	0.358455	0.146052	0.0141159
TBNK	SSC-A on HLA DR+ NK	ebi-a-GCST90002077	rs7206658	16	68882215	C	G	-0.1934	0.04081	2.24802e-06	-0.188538	0.219567	0.390515
TBNK	SSC-A on HLA DR+ NK	ebi-a-GCST90002077	rs72698314	1	164826203	G	A	-0.352	0.06701	1.60901e-07	-0.170721	0.235556	0.4686
TBNK	SSC-A on HLA DR+ NK	ebi-a-GCST90002077	rs7292569	22	27022296	T	C	0.1475	0.02969	7.19499e-07	0.0502462	0.092432	0.586716
TBNK	SSC-A on HLA DR+ NK	ebi-a-GCST90002077	rs77898356	6	146786530	C	A	1.529	0.3432	8.65705e-06	-0.311034	0.260955	0.233299
TBNK	SSC-A on HLA DR+ NK	ebi-a-GCST90002077	rs7859270	9	113372981	C	A	-0.7789	0.1689	4.15097e-06	-0.186774	0.385109	0.627684
Treg	CD8 on CD28+ CD45RA- CD8br	ebi-a-GCST90002118	rs10181413	2	80732586	A	G	0.145	0.02796	2.27898e-07	-0.0377654	0.0917552	0.680641
Treg	CD8 on CD28+ CD45RA- CD8br	ebi-a-GCST90002118	rs10185095	2	85290467	C	T	0.1228	0.02711	6.08906e-06	-0.04892	0.0985216	0.619512
Treg	CD8 on CD28+ CD45RA- CD8br	ebi-a-GCST90002118	rs117410826	20	17355904	T	G	0.2344	0.05245	8.17598e-06	0.70802	0.415238	0.088178
Treg	CD8 on CD28+ CD45RA- CD8br	ebi-a-GCST90002118	rs12046688	1	47133688	G	A	0.187	0.03957	2.399e-06	-0.00598528	0.110208	0.956689
Treg	CD8 on CD28+ CD45RA- CD8br	ebi-a-GCST90002118	rs1235080	1	192869316	A	T	0.1343	0.02796	1.64199e-06	-0.134005	0.0985994	0.174119
Treg	CD8 on CD28+ CD45RA- CD8br	ebi-a-GCST90002118	rs145728549	2	101290549	G	A	-0.8259	0.1843	7.69396e-06	0.606181	0.249216	0.015001
Treg	CD8 on CD28+ CD45RA- CD8br	ebi-a-GCST90002118	rs34862764	8	134729319	T	C	-0.1258	0.02715	3.77798e-06	0.00424492	0.0910201	0.962802
Treg	CD8 on CD28+ CD45RA- CD8br	ebi-a-GCST90002118	rs4241667	4	65575349	G	A	-0.1342	0.02955	5.80403e-06	0.0143359	0.104157	0.890527
Treg	CD8 on CD28+ CD45RA- CD8br	ebi-a-GCST90002118	rs56262516	6	29963162	A	G	0.2531	0.03508	6.74839e-13	-0.231549	0.202916	0.253823
Treg	CD8 on CD28+ CD45RA- CD8br	ebi-a-GCST90002118	rs58007649	3	128570698	A	G	0.1958	0.04087	1.75598e-06	-0.208694	0.168516	0.215558
Treg	CD8 on CD28+ CD45RA- CD8br	ebi-a-GCST90002118	rs59998168	2	144574157	C	T	0.131	0.02871	5.22504e-06	0.103961	0.116216	0.371029
Treg	CD8 on CD28+ CD45RA- CD8br	ebi-a-GCST90002118	rs77892262	6	30770434	T	C	-0.2144	0.04156	2.65497e-07	-0.436774	0.537713	0.416631
Treg	CD8 on CD28+ CD45RA- CD8br	ebi-a-GCST90002118	rs80304304	10	78553476	G	A	0.2387	0.05231	5.254e-06	-0.0149195	0.156041	0.923828
B cell	CD27 on IgD- CD38dim	ebi-a-GCST90001804	rs11086984	20	45882988	T	C	0.2742	0.03426	1.58891e-15	0.075195	0.138106	0.586115
B cell	CD27 on IgD- CD38dim	ebi-a-GCST90001804	rs112339885	5	80093193	C	T	0.2558	0.0472	6.32397e-08	0.285082	0.108761	0.00876274
B cell	CD27 on IgD- CD38dim	ebi-a-GCST90001804	rs113711447	9	93748286	G	T	-0.2355	0.04702	5.72295e-07	0.123719	0.149107	0.406691
B cell	CD27 on IgD- CD38dim	ebi-a-GCST90001804	rs116327214	1	31617492	G	C	-0.351	0.07197	1.12401e-06	0.733031	0.974827	0.452076
B cell	CD27 on IgD- CD38dim	ebi-a-GCST90001804	rs12380722	9	6865096	T	C	0.1182	0.02624	6.86199e-06	-0.0198841	0.108778	0.854959
B cell	CD27 on IgD- CD38dim	ebi-a-GCST90001804	rs12625834	20	46320401	A	G	-0.1592	0.03012	1.31801e-07	-0.0621074	0.104461	0.552145
B cell	CD27 on IgD- CD38dim	ebi-a-GCST90001804	rs12708463	15	60335865	A	G	-0.1113	0.02452	5.851e-06	0.178665	0.100051	0.0741413
B cell	CD27 on IgD- CD38dim	ebi-a-GCST90001804	rs12727962	1	31213364	G	C	-0.3676	0.07711	1.94299e-06	-0.175397	0.280912	0.532375
B cell	CD27 on IgD- CD38dim	ebi-a-GCST90001804	rs147388542	9	91556150	C	A	0.746	0.1629	4.82603e-06	-0.565142	0.489113	0.247909
B cell	CD27 on IgD- CD38dim	ebi-a-GCST90001804	rs147714617	12	6496133	T	C	0.264	0.03709	1.32801e-12	0.567736	0.346532	0.101351
B cell	CD27 on IgD- CD38dim	ebi-a-GCST90001804	rs1532372	12	54622779	C	T	-0.1102	0.02459	7.576e-06	-0.145902	0.0918437	0.112153
B cell	CD27 on IgD- CD38dim	ebi-a-GCST90001804	rs158690	9	90894703	G	A	0.182	0.0383	2.10102e-06	0.122114	0.11779	0.299872
B cell	CD27 on IgD- CD38dim	ebi-a-GCST90001804	rs162076	20	48156756	A	G	-0.1634	0.02479	5.02805e-11	0.0806355	0.0941956	0.391974
B cell	CD27 on IgD- CD38dim	ebi-a-GCST90001804	rs1801274	1	161509955	G	A	-0.2036	0.02626	1.14288e-14	-0.149873	0.0905151	0.0977665
B cell	CD27 on IgD- CD38dim	ebi-a-GCST90001804	rs182174914	3	80036732	A	T	-2.462	0.5512	8.19993e-06	-0.30436	0.219385	0.165341
B cell	CD27 on IgD- CD38dim	ebi-a-GCST90001804	rs183836759	19	15212289	T	A	-0.4227	0.09162	4.08301e-06	-0.129948	0.321721	0.686275
B cell	CD27 on IgD- CD38dim	ebi-a-GCST90001804	rs1883832	20	46118343	C	T	-0.6404	0.02368	6.20869e-147	-0.0346948	0.10238	0.734697
B cell	CD27 on IgD- CD38dim	ebi-a-GCST90001804	rs2122701	4	136146692	T	C	-0.1131	0.02485	5.53605e-06	0.0443782	0.0913861	0.627242
B cell	CD27 on IgD- CD38dim	ebi-a-GCST90001804	rs25680	12	6445462	A	G	-0.2122	0.03291	1.29101e-10	-0.257288	0.116961	0.0278221
B cell	CD27 on IgD- CD38dim	ebi-a-GCST90001804	rs2576344	3	104354214	A	T	-0.1545	0.03375	4.85501e-06	-0.0420946	0.0951647	0.658247
B cell	CD27 on IgD- CD38dim	ebi-a-GCST90001804	rs34101571	1	30739047	A	G	-0.534	0.07874	1.38484e-11	0.212708	0.256209	0.406418
B cell	CD27 on IgD- CD38dim	ebi-a-GCST90001804	rs35574803	3	32491754	C	T	0.6579	0.05259	3.41822e-35	0.318989	0.437135	0.465558
B cell	CD27 on IgD- CD38dim	ebi-a-GCST90001804	rs41347750	3	29204701	T	C	0.3357	0.07433	6.48903e-06	0.366221	0.371303	0.32398
B cell	CD27 on IgD- CD38dim	ebi-a-GCST90001804	rs41533545	3	30256989	G	A	0.3358	0.07241	3.66598e-06	-0.40925	0.352151	0.245177
B cell	CD27 on IgD- CD38dim	ebi-a-GCST90001804	rs6667752	1	177967464	G	T	0.1175	0.02605	6.633e-06	-0.0437923	0.0970597	0.651853
B cell	CD27 on IgD- CD38dim	ebi-a-GCST90001804	rs73030401	11	132077424	G	A	0.785	0.1732	6.02601e-06	-0.0231025	0.460438	0.959983
B cell	CD27 on IgD- CD38dim	ebi-a-GCST90001804	rs75918255	3	32904269	A	G	0.4177	0.06693	4.84395e-10	-0.134741	0.449645	0.764436
B cell	CD27 on IgD- CD38dim	ebi-a-GCST90001804	rs76929865	3	31093042	C	A	0.4372	0.08573	3.57001e-07	0.101511	0.27766	0.714667
B cell	CD27 on IgD- CD38dim	ebi-a-GCST90001804	rs847078	20	46541574	G	A	0.2178	0.04643	2.82299e-06	0.292812	0.144773	0.0431191
B cell	CD27 on IgD- CD38dim	ebi-a-GCST90001804	rs888294	18	27634628	T	C	0.1743	0.03847	6.09902e-06	-0.0745787	0.120094	0.534599
B cell	CD27 on IgD- CD38dim	ebi-a-GCST90001804	rs9825547	3	28841568	T	C	0.4977	0.1023	1.18801e-06	0.164626	0.329255	0.617078
B cell	PB/PC %B cell	ebi-a-GCST90001404	rs10849436	12	6300453	A	G	0.1576	0.0337	3.01599e-06	0.166896	0.104805	0.111283
B cell	PB/PC %B cell	ebi-a-GCST90001404	rs11089305	22	19741838	G	A	0.1338	0.02685	6.51793e-07	-0.0805983	0.096089	0.401588
B cell	PB/PC %B cell	ebi-a-GCST90001404	rs11754551	6	145309927	C	T	0.2127	0.04774	8.67301e-06	0.0624468	0.129172	0.628783
B cell	PB/PC %B cell	ebi-a-GCST90001404	rs12412378	10	128684899	A	C	-0.1669	0.0328	3.77798e-07	0.004801	0.144412	0.973479
B cell	PB/PC %B cell	ebi-a-GCST90001404	rs12709039	16	59827472	A	C	-0.1407	0.02784	4.57499e-07	0.0646689	0.143345	0.651887
B cell	PB/PC %B cell	ebi-a-GCST90001404	rs138542577	8	16217296	C	G	0.3534	0.06406	3.708e-08	-0.00856167	0.348334	0.980391
B cell	PB/PC %B cell	ebi-a-GCST90001404	rs140642786	5	149547932	A	G	0.1711	0.03733	4.75499e-06	0.066424	0.174703	0.703788
B cell	PB/PC %B cell	ebi-a-GCST90001404	rs150152228	2	234370010	G	A	-1.507	0.3325	6.01395e-06	0.257529	0.399968	0.519657
B cell	PB/PC %B cell	ebi-a-GCST90001404	rs185836310	10	71745091	C	T	-0.257	0.05578	4.23e-06	-0.466142	0.338153	0.16805
B cell	PB/PC %B cell	ebi-a-GCST90001404	rs187723151	1	242022917	A	G	-0.9069	0.1924	2.52e-06	-0.841148	0.665114	0.205991
B cell	PB/PC %B cell	ebi-a-GCST90001404	rs2019885	5	163750843	C	T	-0.1749	0.03747	3.15798e-06	-0.233743	0.171641	0.173257
B cell	PB/PC %B cell	ebi-a-GCST90001404	rs2792563	1	212926883	A	G	-0.1287	0.02511	3.14702e-07	-0.0116625	0.0912262	0.898274
B cell	PB/PC %B cell	ebi-a-GCST90001404	rs3138500	9	89605030	T	C	-0.2223	0.04922	6.48993e-06	0.776254	0.344606	0.0242851
B cell	PB/PC %B cell	ebi-a-GCST90001404	rs34629	5	61231679	A	G	-0.2427	0.05008	1.31299e-06	0.0333662	0.231943	0.885615
B cell	PB/PC %B cell	ebi-a-GCST90001404	rs4458909	8	117435058	A	G	-0.1199	0.02567	3.09599e-06	0.0191437	0.142163	0.89288
B cell	PB/PC %B cell	ebi-a-GCST90001404	rs55728331	11	117655725	A	G	1.708	0.3449	7.60694e-07	0.40749	0.196226	0.0378355
B cell	PB/PC %B cell	ebi-a-GCST90001404	rs61294310	6	5266324	G	A	0.5	0.1092	4.853e-06	-0.600075	0.454	0.186251
B cell	PB/PC %B cell	ebi-a-GCST90001404	rs62012610	15	33713913	C	G	0.2879	0.06268	4.51898e-06	0.623002	0.303708	0.0402356
B cell	PB/PC %B cell	ebi-a-GCST90001404	rs74326785	8	24692471	C	T	0.3429	0.07479	4.69397e-06	-0.480381	0.248548	0.0532672
B cell	PB/PC %B cell	ebi-a-GCST90001404	rs76195952	11	129927860	T	C	-0.4648	0.1027	6.24698e-06	-0.572485	0.300377	0.0566657
B cell	PB/PC %B cell	ebi-a-GCST90001404	rs78370279	7	71873913	G	A	0.5592	0.1204	3.54103e-06	0.775191	0.446572	0.0825867
B cell	PB/PC %B cell	ebi-a-GCST90001404	rs78804535	4	143498694	T	C	0.3286	0.07069	3.46897e-06	-0.21545	0.22359	0.335251
B cell	PB/PC %B cell	ebi-a-GCST90001404	rs79423067	4	142952216	T	A	0.4869	0.1059	4.44795e-06	0.235483	0.198261	0.234934
B cell	PB/PC %B cell	ebi-a-GCST90001404	rs80148662	17	54758878	A	G	0.4702	0.1048	7.45504e-06	-0.00229378	0.283088	0.993535
B cell	PB/PC %B cell	ebi-a-GCST90001404	rs8132059	21	15543965	T	C	-0.1288	0.02877	7.73891e-06	-0.191336	0.109508	0.0805972
B cell	PB/PC %B cell	ebi-a-GCST90001404	rs8191161	16	82069990	C	G	-0.2036	0.0447	5.427e-06	-0.196144	0.375504	0.601427
B cell	CD19 on sw mem	ebi-a-GCST90001740	rs112126052	6	32205980	A	T	0.4375	0.09754	7.49998e-06	-0.408254	0.319414	0.201202
B cell	CD19 on sw mem	ebi-a-GCST90001740	rs112417310	1	206682138	A	G	0.4952	0.0895	3.38197e-08	0.585566	0.729997	0.422467
B cell	CD19 on sw mem	ebi-a-GCST90001740	rs113612962	22	42771440	C	G	-0.3426	0.06276	5.12802e-08	0.0491853	0.31349	0.875327
B cell	CD19 on sw mem	ebi-a-GCST90001740	rs113812519	1	207102991	G	A	0.4305	0.09223	3.15602e-06	0.0505043	0.288597	0.86108
B cell	CD19 on sw mem	ebi-a-GCST90001740	rs116364947	6	36841435	T	A	0.5306	0.1052	4.79899e-07	0.553438	0.889929	0.534014
B cell	CD19 on sw mem	ebi-a-GCST90001740	rs12554848	9	36981825	C	T	-0.1137	0.02506	5.86597e-06	0.127899	0.115484	0.268073
B cell	CD19 on sw mem	ebi-a-GCST90001740	rs13382005	18	60636799	G	A	0.1843	0.03966	3.51099e-06	0.270146	0.256529	0.292304
B cell	CD19 on sw mem	ebi-a-GCST90001740	rs137949497	21	30764442	G	T	0.5022	0.1014	7.71294e-07	0.176103	0.17772	0.321732
B cell	CD19 on sw mem	ebi-a-GCST90001740	rs141619127	1	204258418	T	C	-0.7701	0.1695	5.74698e-06	-0.419554	0.200658	0.0365384
B cell	CD19 on sw mem	ebi-a-GCST90001740	rs145924813	1	28290530	T	C	0.3277	0.07109	4.15403e-06	-0.129552	0.200938	0.519098
B cell	CD19 on sw mem	ebi-a-GCST90001740	rs17242358	8	128952627	A	G	0.1452	0.03205	6.11505e-06	-0.0480237	0.140769	0.732988
B cell	CD19 on sw mem	ebi-a-GCST90001740	rs17706571	12	29118459	T	C	0.439	0.0987	8.93799e-06	-0.496397	0.4172	0.234113
B cell	CD19 on sw mem	ebi-a-GCST90001740	rs2281460	6	42162562	A	G	0.1375	0.02951	3.298e-06	0.136177	0.108937	0.21128
B cell	CD19 on sw mem	ebi-a-GCST90001740	rs281142	5	71674018	A	G	0.2326	0.05187	7.54692e-06	-0.0577331	0.12223	0.636691
B cell	CD19 on sw mem	ebi-a-GCST90001740	rs4343243	15	76712259	A	G	0.1192	0.02606	4.948e-06	0.0635314	0.0914556	0.487263
B cell	CD19 on sw mem	ebi-a-GCST90001740	rs56044553	5	174545291	T	C	0.1202	0.02484	1.36899e-06	0.154738	0.0944437	0.101336
B cell	CD19 on sw mem	ebi-a-GCST90001740	rs5762000	22	27134972	T	C	0.1428	0.03136	5.47003e-06	-0.0755526	0.106936	0.479863
B cell	CD19 on sw mem	ebi-a-GCST90001740	rs62059362	16	36037508	T	C	0.1488	0.03345	8.92298e-06	0.11939	0.111422	0.28394
B cell	CD19 on sw mem	ebi-a-GCST90001740	rs62124467	19	7079441	T	C	0.1384	0.02927	2.36401e-06	0.219675	0.107391	0.040799
B cell	CD19 on sw mem	ebi-a-GCST90001740	rs7189927	16	28902466	C	T	0.167	0.02504	2.9792e-11	0.0962818	0.0932685	0.301928
B cell	CD19 on sw mem	ebi-a-GCST90001740	rs73275737	5	149247274	G	C	-0.4528	0.1016	8.56308e-06	0.154477	1.07887	0.886145
B cell	CD19 on sw mem	ebi-a-GCST90001740	rs7665261	4	26462421	T	C	-0.7255	0.1586	4.92697e-06	6.71417	2.79133	0.0161566
B cell	CD19 on sw mem	ebi-a-GCST90001740	rs77162145	16	48851137	C	T	0.3247	0.07074	4.56804e-06	-0.128867	0.233084	0.580346
B cell	CD19 on sw mem	ebi-a-GCST90001740	rs78614237	20	48843318	C	G	0.2298	0.05104	6.95697e-06	0.00666178	0.34097	0.984412
B cell	CD19 on sw mem	ebi-a-GCST90001740	rs80268044	2	43583809	A	G	0.1481	0.03347	9.93711e-06	0.275378	0.153462	0.0727445
B cell	CD19 on sw mem	ebi-a-GCST90001740	rs9368123	6	19798451	A	G	-0.2466	0.05001	8.56998e-07	-0.135073	0.134928	0.316791
B cell	CD19 on sw mem	ebi-a-GCST90001740	rs9460382	6	19564230	G	A	-0.2536	0.05433	3.15798e-06	-0.101734	0.174269	0.559368
B cell	Unsw mem AC	ebi-a-GCST90001398	rs112839090	12	119290178	A	G	-0.1468	0.03096	2.18902e-06	-0.0701615	0.147037	0.633241
B cell	Unsw mem AC	ebi-a-GCST90001398	rs11657118	17	2810824	C	T	-0.1112	0.02412	4.20998e-06	-0.0747233	0.0928446	0.420922
B cell	Unsw mem AC	ebi-a-GCST90001398	rs11737576	4	55057034	T	C	-0.2347	0.05231	7.42506e-06	-0.00406221	0.122429	0.973531
B cell	Unsw mem AC	ebi-a-GCST90001398	rs11794578	9	808529	G	T	0.1114	0.02446	5.41701e-06	0.104142	0.0918802	0.257025
B cell	Unsw mem AC	ebi-a-GCST90001398	rs118092259	8	88420490	G	T	-0.2912	0.06306	4.00101e-06	-0.711067	0.549723	0.195838
B cell	Unsw mem AC	ebi-a-GCST90001398	rs12874404	13	108341146	G	A	0.1523	0.02639	8.62303e-09	-0.293444	0.253166	0.246417
B cell	Unsw mem AC	ebi-a-GCST90001398	rs143666202	14	77112884	A	G	0.268	0.05703	2.711e-06	0.242041	0.135473	0.0739963
B cell	Unsw mem AC	ebi-a-GCST90001398	rs144625305	7	7832045	T	C	0.5999	0.1347	8.69901e-06	0.61274	0.397914	0.12359
B cell	Unsw mem AC	ebi-a-GCST90001398	rs145371905	13	69751640	T	G	0.4126	0.08871	3.42997e-06	1.20465	0.664137	0.0696996
B cell	Unsw mem AC	ebi-a-GCST90001398	rs2436878	8	102754943	G	A	0.2056	0.04549	6.40693e-06	0.139651	0.123011	0.256261
B cell	Unsw mem AC	ebi-a-GCST90001398	rs4076316	6	167447406	A	T	-0.1331	0.02714	9.72904e-07	0.0103038	0.0935992	0.912342
B cell	Unsw mem AC	ebi-a-GCST90001398	rs557577736	13	45649957	G	A	1.924	0.3849	6.08793e-07	0.353934	0.586734	0.546356
B cell	Unsw mem AC	ebi-a-GCST90001398	rs6032660	20	46101606	A	G	-0.1345	0.02641	3.65797e-07	-0.00100015	0.10197	0.992174
B cell	Unsw mem AC	ebi-a-GCST90001398	rs7254039	19	14882542	A	G	-0.2602	0.05799	7.42506e-06	-0.0109333	0.197271	0.955801
B cell	Unsw mem AC	ebi-a-GCST90001398	rs73192651	13	49638749	T	C	0.4968	0.08845	2.09402e-08	0.0843503	0.355547	0.81247
B cell	Unsw mem AC	ebi-a-GCST90001398	rs75766272	1	7949925	T	C	-0.3814	0.08558	8.57808e-06	-0.198412	0.173391	0.252497
B cell	Unsw mem AC	ebi-a-GCST90001398	rs77762131	14	95739501	C	G	0.3067	0.05723	8.86605e-08	-0.145661	0.542191	0.788197
B cell	Unsw mem AC	ebi-a-GCST90001398	rs79831025	6	41013473	G	C	0.3026	0.06778	8.29392e-06	-0.319584	0.270273	0.237028
B cell	Unsw mem AC	ebi-a-GCST90001398	rs8014978	14	94470627	C	T	-0.123	0.02471	6.71104e-07	0.00177007	0.0930744	0.984827
B cell	Unsw mem AC	ebi-a-GCST90001398	rs880311	16	8869647	T	C	-0.1813	0.04019	6.62995e-06	-0.00337524	0.179695	0.985014
B cell	CD38 on IgD+ CD24-	ebi-a-GCST90001811	rs11042077	11	8804419	A	G	0.1233	0.02525	1.086e-06	-0.00237904	0.0946993	0.979958
B cell	CD38 on IgD+ CD24-	ebi-a-GCST90001811	rs115062208	4	15954604	G	A	-0.6992	0.1209	7.96508e-09	0.00459665	0.278664	0.986839
B cell	CD38 on IgD+ CD24-	ebi-a-GCST90001811	rs12032479	1	195028459	T	C	-0.1554	0.03281	2.27201e-06	-0.131089	0.0953791	0.169319
B cell	CD38 on IgD+ CD24-	ebi-a-GCST90001811	rs142962704	3	128356742	T	C	0.9983	0.2077	1.595e-06	0.0860108	0.401657	0.830438
B cell	CD38 on IgD+ CD24-	ebi-a-GCST90001811	rs147970068	14	87419366	T	G	-0.537	0.1213	9.86007e-06	1.06018	0.831903	0.202519
B cell	CD38 on IgD+ CD24-	ebi-a-GCST90001811	rs17179337	14	37705154	G	A	0.1195	0.02533	2.44698e-06	-0.0221369	0.0944905	0.81477
B cell	CD38 on IgD+ CD24-	ebi-a-GCST90001811	rs2516708	6	30260944	A	G	0.1331	0.02723	1.05201e-06	0.337774	0.086766	9.90421e-05
B cell	CD38 on IgD+ CD24-	ebi-a-GCST90001811	rs28393044	4	156516687	G	C	0.3099	0.0697	8.98607e-06	0.196492	0.138142	0.154914
B cell	CD38 on IgD+ CD24-	ebi-a-GCST90001811	rs572542	4	14027746	T	C	-0.3492	0.07317	1.88799e-06	-0.457733	0.376154	0.223651
B cell	CD38 on IgD+ CD24-	ebi-a-GCST90001811	rs6895789	5	92068091	T	C	-0.1644	0.03492	2.59502e-06	-0.246594	0.163352	0.131149
B cell	CD38 on IgD+ CD24-	ebi-a-GCST90001811	rs72715691	9	15034793	T	A	-0.4872	0.1087	7.54397e-06	-0.511986	0.236191	0.0301828
B cell	CD38 on IgD+ CD24-	ebi-a-GCST90001811	rs76112278	4	15913446	A	G	-0.7826	0.08987	4.57931e-18	-0.251635	0.380225	0.508096
B cell	CD38 on IgD+ CD24-	ebi-a-GCST90001811	rs76354299	4	15035784	A	G	-0.3606	0.06977	2.47999e-07	-0.414623	0.278725	0.136864
B cell	CD38 on IgD+ CD24-	ebi-a-GCST90001811	rs78111008	20	12162295	C	T	-0.7342	0.1624	6.35404e-06	0.0149508	0.231287	0.948459
B cell	CD38 on IgD+ CD24-	ebi-a-GCST90001811	rs79300919	3	14246822	A	G	0.3949	0.08781	7.10395e-06	-0.0745001	0.297713	0.802401
B cell	CD38 on IgD+ CD24-	ebi-a-GCST90001811	rs9599916	13	72020757	G	A	0.1395	0.02975	2.82898e-06	0.157281	0.102465	0.12479
cDC	CD86+ myeloid DC AC	ebi-a-GCST90001464	rs112966518	4	75296401	G	T	-0.1444	0.03211	7.18406e-06	-0.01785	0.0951478	0.851188
cDC	CD86+ myeloid DC AC	ebi-a-GCST90001464	rs113995133	1	163515407	A	G	-0.6058	0.1285	2.51102e-06	0.910722	0.613858	0.137914
cDC	CD86+ myeloid DC AC	ebi-a-GCST90001464	rs115849513	3	1786253	T	A	-0.3927	0.08325	2.495e-06	0.00818662	0.284841	0.977071
cDC	CD86+ myeloid DC AC	ebi-a-GCST90001464	rs12005879	9	130862262	A	G	-0.2492	0.05518	6.52995e-06	0.137754	0.225059	0.540484
cDC	CD86+ myeloid DC AC	ebi-a-GCST90001464	rs12134798	1	119572761	T	C	0.1639	0.03471	2.44602e-06	-0.184954	0.114053	0.10488
cDC	CD86+ myeloid DC AC	ebi-a-GCST90001464	rs139939515	1	163989513	T	C	-0.5561	0.1174	2.28202e-06	0.509043	0.439562	0.246836
cDC	CD86+ myeloid DC AC	ebi-a-GCST90001464	rs140205436	15	25724650	T	C	-2.409	0.5106	2.476e-06	-0.387354	0.272974	0.155895
cDC	CD86+ myeloid DC AC	ebi-a-GCST90001464	rs143140559	1	161002465	T	C	0.7391	0.1304	1.55299e-08	-0.353683	0.806425	0.660964
cDC	CD86+ myeloid DC AC	ebi-a-GCST90001464	rs147678401	1	161065990	A	G	0.3116	0.06427	1.30101e-06	-0.00474979	0.207006	0.981694
cDC	CD86+ myeloid DC AC	ebi-a-GCST90001464	rs16938204	8	72436391	T	C	0.1278	0.02818	5.94005e-06	0.0546481	0.101786	0.591341
cDC	CD86+ myeloid DC AC	ebi-a-GCST90001464	rs185312213	14	51470392	G	T	-0.7215	0.1571	4.52501e-06	-0.568819	0.479731	0.235739
cDC	CD86+ myeloid DC AC	ebi-a-GCST90001464	rs3789359	1	181051045	C	T	-0.3862	0.08529	6.158e-06	-0.119101	0.188971	0.528526
cDC	CD86+ myeloid DC AC	ebi-a-GCST90001464	rs6656063	1	157995066	T	C	0.1405	0.02956	2.093e-06	-0.0518416	0.0935255	0.579371
cDC	CD86+ myeloid DC AC	ebi-a-GCST90001464	rs71632979	1	161556607	G	A	0.8088	0.02785	9.7051e-166	0.358455	0.146052	0.0141159
cDC	CD86+ myeloid DC AC	ebi-a-GCST90001464	rs71639910	1	161967984	A	G	0.3667	0.05205	2.25476e-12	0.158577	0.276185	0.565853
cDC	CD86+ myeloid DC AC	ebi-a-GCST90001464	rs72711599	1	162782880	A	G	0.2153	0.04595	2.91602e-06	0.143846	0.246025	0.558762
cDC	CD86+ myeloid DC AC	ebi-a-GCST90001464	rs72846852	17	79257054	T	C	-0.3544	0.07783	5.46903e-06	0.711283	0.537355	0.185611
cDC	CD86+ myeloid DC AC	ebi-a-GCST90001464	rs75700156	14	43573617	C	T	-1.333	0.2966	7.23902e-06	0.155355	0.382624	0.684725
cDC	CD86+ myeloid DC AC	ebi-a-GCST90001464	rs79497887	16	57691233	G	C	-0.2163	0.04565	2.25798e-06	-0.152707	0.205174	0.456707
cDC	CD86+ myeloid DC AC	ebi-a-GCST90001464	rs923967	8	115141083	A	T	-0.1177	0.0264	8.52806e-06	-0.027482	0.0950444	0.772467
cDC	CD86+ myeloid DC AC	ebi-a-GCST90001464	rs9557311	13	99807063	A	G	0.1673	0.03771	9.41499e-06	0.207946	0.122275	0.0890123
Maturation stages of T cell	CD8 on naive CD8br	ebi-a-GCST90002055	rs11038843	11	46267072	A	G	-0.1758	0.03873	5.894e-06	-0.0282508	0.121779	0.81655
Maturation stages of T cell	CD8 on naive CD8br	ebi-a-GCST90002055	rs115155396	5	89720178	C	A	0.2858	0.06206	4.28401e-06	0.251925	0.661155	0.703176
Maturation stages of T cell	CD8 on naive CD8br	ebi-a-GCST90002055	rs115452662	2	88494682	T	A	-0.2227	0.04897	5.633e-06	-0.636886	0.329733	0.0534183
Maturation stages of T cell	CD8 on naive CD8br	ebi-a-GCST90002055	rs116211259	4	152022433	A	G	-0.8861	0.191	3.64603e-06	-0.678045	0.590026	0.250482
Maturation stages of T cell	CD8 on naive CD8br	ebi-a-GCST90002055	rs12184937	13	22700598	C	T	-0.2476	0.0542	5.10505e-06	-0.106649	0.194064	0.582624
Maturation stages of T cell	CD8 on naive CD8br	ebi-a-GCST90002055	rs13196568	6	31130623	C	G	-0.178	0.03389	1.62301e-07	-0.207681	0.132544	0.117143
Maturation stages of T cell	CD8 on naive CD8br	ebi-a-GCST90002055	rs1977332	1	29478529	A	G	0.1253	0.02783	7.01003e-06	-0.00153587	0.0956176	0.987184
Maturation stages of T cell	CD8 on naive CD8br	ebi-a-GCST90002055	rs2516429	6	31459104	T	C	-0.14	0.03135	8.26495e-06	-0.00347213	0.0970888	0.971472
Maturation stages of T cell	CD8 on naive CD8br	ebi-a-GCST90002055	rs28619960	4	14886033	A	G	-0.1381	0.03011	4.66498e-06	0.0485271	0.106477	0.648567
Maturation stages of T cell	CD8 on naive CD8br	ebi-a-GCST90002055	rs35626322	2	86803298	T	A	-0.4834	0.03327	3.18127e-46	-0.147793	0.115486	0.200636
Maturation stages of T cell	CD8 on naive CD8br	ebi-a-GCST90002055	rs552412	6	31809300	T	C	0.174	0.03585	1.26599e-06	0.0760199	0.242334	0.753749
Maturation stages of T cell	CD8 on naive CD8br	ebi-a-GCST90002055	rs555594976	2	92079232	T	C	-0.4489	0.09229	1.21199e-06	-0.260095	0.568114	0.647082
Maturation stages of T cell	CD8 on naive CD8br	ebi-a-GCST90002055	rs73186411	3	190067168	C	T	-0.3508	0.07746	6.18899e-06	-1.06899	1.33757	0.424171
Maturation stages of T cell	CD8 on naive CD8br	ebi-a-GCST90002055	rs76631647	4	186689717	T	C	-0.5731	0.129	9.13503e-06	-0.439549	0.343423	0.200578
Maturation stages of T cell	CD8 on naive CD8br	ebi-a-GCST90002055	rs77535524	11	122819691	A	G	0.9438	0.202	3.11602e-06	-0.590647	0.656715	0.368442
Maturation stages of T cell	CD8 on naive CD8br	ebi-a-GCST90002055	rs9672901	15	92515337	T	C	0.1332	0.02814	2.30898e-06	-0.0339338	0.0987137	0.731028
Myeloid cell	CD33dim HLA DR+ CD11b- %CD33dim HLA DR+	ebi-a-GCST90001528	rs111944709	8	5028940	C	G	-0.6684	0.1454	4.57899e-06	-0.450821	0.257905	0.0804618
Myeloid cell	CD33dim HLA DR+ CD11b- %CD33dim HLA DR+	ebi-a-GCST90001528	rs112808189	6	158759680	T	C	-0.3179	0.06994	5.83902e-06	0.107562	0.337898	0.750238
Myeloid cell	CD33dim HLA DR+ CD11b- %CD33dim HLA DR+	ebi-a-GCST90001528	rs114746765	5	126642684	C	T	1.63	0.3634	7.71898e-06	0.403157	0.155386	0.00947131
Myeloid cell	CD33dim HLA DR+ CD11b- %CD33dim HLA DR+	ebi-a-GCST90001528	rs115483539	5	50977525	A	G	0.3458	0.07508	4.38299e-06	-0.0718805	0.384144	0.851568
Myeloid cell	CD33dim HLA DR+ CD11b- %CD33dim HLA DR+	ebi-a-GCST90001528	rs117229031	7	85315132	C	T	1.058	0.2345	6.84699e-06	-0.0890839	0.343482	0.795361
Myeloid cell	CD33dim HLA DR+ CD11b- %CD33dim HLA DR+	ebi-a-GCST90001528	rs11789887	9	127406561	A	G	-0.1552	0.03393	5.11199e-06	-0.0799388	0.0960547	0.405284
Myeloid cell	CD33dim HLA DR+ CD11b- %CD33dim HLA DR+	ebi-a-GCST90001528	rs139393711	3	113568931	G	C	0.4393	0.09632	5.43501e-06	-0.0703925	0.410165	0.863736
Myeloid cell	CD33dim HLA DR+ CD11b- %CD33dim HLA DR+	ebi-a-GCST90001528	rs17443769	16	9437421	T	C	0.9203	0.2038	6.68898e-06	0.0221394	0.141248	0.875449
Myeloid cell	CD33dim HLA DR+ CD11b- %CD33dim HLA DR+	ebi-a-GCST90001528	rs1801274	1	161509955	G	A	-0.5517	0.03439	2.5293e-54	-0.149873	0.0905151	0.0977665
Myeloid cell	CD33dim HLA DR+ CD11b- %CD33dim HLA DR+	ebi-a-GCST90001528	rs2097380	22	49262883	G	C	-0.162	0.03573	6.18401e-06	0.0615813	0.10371	0.552656
Myeloid cell	CD33dim HLA DR+ CD11b- %CD33dim HLA DR+	ebi-a-GCST90001528	rs263715	3	6463098	A	G	0.5212	0.1127	4.03097e-06	-0.0860392	0.218409	0.693629
Myeloid cell	CD33dim HLA DR+ CD11b- %CD33dim HLA DR+	ebi-a-GCST90001528	rs35006063	1	104718632	T	C	0.9251	0.1903	1.256e-06	0.0884967	0.234592	0.705997
Myeloid cell	CD33dim HLA DR+ CD11b- %CD33dim HLA DR+	ebi-a-GCST90001528	rs3820097	1	161079568	A	G	0.4291	0.07422	8.69501e-09	0.0704477	0.143551	0.623603
Myeloid cell	CD33dim HLA DR+ CD11b- %CD33dim HLA DR+	ebi-a-GCST90001528	rs3826007	15	79970875	T	C	-0.3541	0.04034	3.70937e-18	-0.0662342	0.108998	0.54341
Myeloid cell	CD33dim HLA DR+ CD11b- %CD33dim HLA DR+	ebi-a-GCST90001528	rs6105661	20	16805161	A	G	-0.1656	0.03546	3.23102e-06	-0.19817	0.0911728	0.0297379
Myeloid cell	CD33dim HLA DR+ CD11b- %CD33dim HLA DR+	ebi-a-GCST90001528	rs6820873	4	31075923	C	A	0.1559	0.03427	5.68499e-06	0.122217	0.0926511	0.187131
Myeloid cell	CD33dim HLA DR+ CD11b- %CD33dim HLA DR+	ebi-a-GCST90001528	rs7156568	14	102067335	C	T	-0.1808	0.03992	6.26801e-06	-0.0331548	0.10613	0.754738
Myeloid cell	CD33dim HLA DR+ CD11b- %CD33dim HLA DR+	ebi-a-GCST90001528	rs72857552	11	11218299	T	C	0.2458	0.05414	6.00206e-06	0.217278	0.130487	0.0958871
Myeloid cell	CD33dim HLA DR+ CD11b- %CD33dim HLA DR+	ebi-a-GCST90001528	rs73203461	7	112681527	C	A	0.6389	0.1417	6.925e-06	0.198738	0.418087	0.634537
Myeloid cell	CD33dim HLA DR+ CD11b- %CD33dim HLA DR+	ebi-a-GCST90001528	rs75239369	2	179267277	G	A	0.3752	0.08085	3.724e-06	-0.646045	0.282876	0.022381
Myeloid cell	CD33dim HLA DR+ CD11b- %CD33dim HLA DR+	ebi-a-GCST90001528	rs78671194	10	71600913	G	A	-1.847	0.3996	4.06799e-06	-0.111105	0.156504	0.477756
Myeloid cell	CD33dim HLA DR+ CD11b- %CD33dim HLA DR+	ebi-a-GCST90001528	rs79027682	10	30230621	C	G	-0.2299	0.04942	3.52501e-06	0.0153868	0.144517	0.915209
Myeloid cell	CD33dim HLA DR+ CD11b- %CD33dim HLA DR+	ebi-a-GCST90001528	rs79573082	8	20297726	A	G	-0.625	0.1398	8.32492e-06	0.157197	0.181651	0.386833
Myeloid cell	CD33dim HLA DR+ CD11b- %CD33dim HLA DR+	ebi-a-GCST90001528	rs942382	6	151151116	A	G	0.1667	0.03551	2.87098e-06	0.0396162	0.0920842	0.667037
Myeloid cell	CD14 on CD33dim HLA DR+ CD11b+	ebi-a-GCST90002021	rs11687130	2	56116542	G	A	-0.2867	0.06185	3.85896e-06	-0.0729963	0.109587	0.505345
Myeloid cell	CD14 on CD33dim HLA DR+ CD11b+	ebi-a-GCST90002021	rs116871970	6	115587580	G	C	-1.01	0.2215	5.50706e-06	-0.445443	0.230415	0.0532084
Myeloid cell	CD14 on CD33dim HLA DR+ CD11b+	ebi-a-GCST90002021	rs117907831	7	78201573	G	C	-0.5275	0.1152	5.00196e-06	-0.0538749	0.275935	0.845201
Myeloid cell	CD14 on CD33dim HLA DR+ CD11b+	ebi-a-GCST90002021	rs134558	22	29061634	A	G	-0.1638	0.03612	6.16297e-06	0.0671312	0.0924336	0.467677
Myeloid cell	CD14 on CD33dim HLA DR+ CD11b+	ebi-a-GCST90002021	rs143380208	7	157749258	A	G	-0.5233	0.1154	6.20597e-06	0.583524	0.271811	0.031809
Myeloid cell	CD14 on CD33dim HLA DR+ CD11b+	ebi-a-GCST90002021	rs1801274	1	161509955	G	A	-0.3379	0.03798	1.47299e-18	-0.149873	0.0905151	0.0977665
Myeloid cell	CD14 on CD33dim HLA DR+ CD11b+	ebi-a-GCST90002021	rs4555095	15	46377411	C	A	-0.1979	0.04242	3.34996e-06	0.0657855	0.119604	0.582299
Myeloid cell	CD14 on CD33dim HLA DR+ CD11b+	ebi-a-GCST90002021	rs4657282	1	163470831	A	G	-0.2367	0.04809	9.42996e-07	-0.0576088	0.139668	0.679995
Myeloid cell	CD14 on CD33dim HLA DR+ CD11b+	ebi-a-GCST90002021	rs491465	11	65063477	T	A	0.3771	0.07873	1.82802e-06	0.121368	0.228697	0.595631
Myeloid cell	CD14 on CD33dim HLA DR+ CD11b+	ebi-a-GCST90002021	rs57599368	5	140612528	G	A	-0.2346	0.05164	5.96898e-06	-0.126867	0.10185	0.212902
Myeloid cell	CD14 on CD33dim HLA DR+ CD11b+	ebi-a-GCST90002021	rs6087047	20	9891123	C	A	0.2482	0.05565	8.74802e-06	0.152045	0.11486	0.185589
Myeloid cell	CD14 on CD33dim HLA DR+ CD11b+	ebi-a-GCST90002021	rs6459426	6	15910959	C	T	0.6929	0.155	8.314e-06	0.539811	0.271806	0.0470316
Myeloid cell	CD14 on CD33dim HLA DR+ CD11b+	ebi-a-GCST90002021	rs67814263	16	26216557	A	G	0.3429	0.07501	5.21795e-06	0.0905989	0.145588	0.533746
Myeloid cell	CD14 on CD33dim HLA DR+ CD11b+	ebi-a-GCST90002021	rs7125721	11	109095444	A	T	-0.2038	0.04045	5.18299e-07	0.0924401	0.134606	0.492244
Myeloid cell	CD14 on CD33dim HLA DR+ CD11b+	ebi-a-GCST90002021	rs72664120	4	104725328	T	C	-1.127	0.2439	4.12401e-06	0.589497	0.382731	0.123502
Myeloid cell	CD14 on CD33dim HLA DR+ CD11b+	ebi-a-GCST90002021	rs74453600	1	86853634	A	G	0.5192	0.1154	7.26206e-06	0.23943	0.501006	0.632724
Myeloid cell	CD14 on CD33dim HLA DR+ CD11b+	ebi-a-GCST90002021	rs7539387	1	101574728	G	A	-0.1877	0.04179	7.56693e-06	-0.114699	0.100186	0.25227
Myeloid cell	CD14 on CD33dim HLA DR+ CD11b+	ebi-a-GCST90002021	rs77166057	8	37925365	T	C	0.4546	0.1007	6.74093e-06	-0.12064	0.266867	0.651223
Myeloid cell	CD14 on CD33dim HLA DR+ CD11b+	ebi-a-GCST90002021	rs9568631	13	51538906	C	T	-0.2035	0.04539	7.83303e-06	-0.142039	0.133912	0.288831
Myeloid cell	CD33- HLA DR- AC	ebi-a-GCST90001522	rs116851051	20	15563407	C	T	-0.648	0.1415	4.97096e-06	-1.03731	0.982956	0.29129
Myeloid cell	CD33- HLA DR- AC	ebi-a-GCST90001522	rs117195035	18	74626509	T	C	0.2769	0.06232	9.36893e-06	-0.173857	0.228708	0.447152
Myeloid cell	CD33- HLA DR- AC	ebi-a-GCST90001522	rs1205315	19	54327022	G	A	-0.1664	0.03605	4.19498e-06	-0.0689	0.105951	0.515497
Myeloid cell	CD33- HLA DR- AC	ebi-a-GCST90001522	rs12276131	11	4817934	A	G	-0.1585	0.03347	2.34898e-06	0.0150129	0.0910757	0.86907
Myeloid cell	CD33- HLA DR- AC	ebi-a-GCST90001522	rs142340400	19	3958939	G	C	0.4225	0.08113	2.12799e-07	-0.0155609	0.44817	0.972302
Myeloid cell	CD33- HLA DR- AC	ebi-a-GCST90001522	rs144148395	10	38472129	A	G	-0.3475	0.07666	6.20798e-06	-0.228358	0.135161	0.0911192
Myeloid cell	CD33- HLA DR- AC	ebi-a-GCST90001522	rs145308006	6	102773236	G	A	-0.8101	0.1738	3.37303e-06	-0.205291	0.322989	0.525038
Myeloid cell	CD33- HLA DR- AC	ebi-a-GCST90001522	rs145397048	14	101272933	G	A	0.505	0.1123	7.30601e-06	0.575937	0.282924	0.041785
Myeloid cell	CD33- HLA DR- AC	ebi-a-GCST90001522	rs145540967	19	30703082	G	C	-1.312	0.2783	2.60699e-06	-0.396044	0.398747	0.320603
Myeloid cell	CD33- HLA DR- AC	ebi-a-GCST90001522	rs150206406	18	37922154	T	A	0.6723	0.1447	3.61002e-06	0.317096	0.438185	0.469276
Myeloid cell	CD33- HLA DR- AC	ebi-a-GCST90001522	rs17644026	4	52962439	T	C	-0.27	0.05948	5.98095e-06	-0.0748029	0.132751	0.573106
Myeloid cell	CD33- HLA DR- AC	ebi-a-GCST90001522	rs2893591	7	105702917	A	G	0.2146	0.04597	3.26099e-06	0.0560836	0.1068	0.599493
Myeloid cell	CD33- HLA DR- AC	ebi-a-GCST90001522	rs55867246	14	53769494	A	G	-0.3044	0.06772	7.35902e-06	-0.189749	0.255782	0.458184
Myeloid cell	CD33- HLA DR- AC	ebi-a-GCST90001522	rs59118111	1	3984731	C	G	-0.4264	0.08487	5.56506e-07	-0.293894	0.122688	0.0165997
Myeloid cell	CD33- HLA DR- AC	ebi-a-GCST90001522	rs67418059	15	65372161	T	C	0.3374	0.07164	2.66201e-06	-0.0231455	0.145675	0.87376
Myeloid cell	CD33- HLA DR- AC	ebi-a-GCST90001522	rs6918752	6	139337729	A	G	-0.1626	0.03656	9.21107e-06	-0.020798	0.111167	0.851591
Myeloid cell	CD33- HLA DR- AC	ebi-a-GCST90001522	rs7079561	10	126465186	A	G	0.3739	0.08181	5.19996e-06	0.118958	0.142579	0.404097
Myeloid cell	CD33- HLA DR- AC	ebi-a-GCST90001522	rs72826499	6	19014677	T	C	-0.309	0.06772	5.37898e-06	0.154965	0.188166	0.410193
Myeloid cell	CD33- HLA DR- AC	ebi-a-GCST90001522	rs77571541	16	84131431	C	T	-0.6084	0.1367	9.05691e-06	-0.346669	0.262649	0.186871
Myeloid cell	CD33- HLA DR- AC	ebi-a-GCST90001522	rs930273	3	10618083	T	C	-0.2339	0.05139	5.671e-06	0.0303606	0.121312	0.80238
Myeloid cell	CD33- HLA DR- AC	ebi-a-GCST90001522	rs9916257	17	35470352	T	G	-0.1904	0.03354	1.591e-08	-0.0151482	0.0935351	0.871343
TBNK	FSC-A on NKT	ebi-a-GCST90001976	rs10425426	19	8672254	T	G	-0.2039	0.04572	8.48496e-06	-0.304384	0.217807	0.162265
TBNK	FSC-A on NKT	ebi-a-GCST90001976	rs10739941	9	93005280	G	A	0.158	0.03392	3.30902e-06	0.16505	0.115219	0.152002
TBNK	FSC-A on NKT	ebi-a-GCST90001976	rs111953444	21	34758029	T	C	0.345	0.07727	8.30596e-06	0.214494	0.211158	0.309726
TBNK	FSC-A on NKT	ebi-a-GCST90001976	rs113047054	9	12210926	C	G	-0.2743	0.05621	1.11199e-06	-0.111375	0.213397	0.601729
TBNK	FSC-A on NKT	ebi-a-GCST90001976	rs12442698	15	93313527	G	T	-0.1196	0.02662	7.33196e-06	-0.0228365	0.096498	0.812926
TBNK	FSC-A on NKT	ebi-a-GCST90001976	rs140611829	6	14271751	A	G	-0.5107	0.114	7.69609e-06	-0.56912	0.470455	0.226385
TBNK	FSC-A on NKT	ebi-a-GCST90001976	rs144044889	11	94681925	C	T	0.2973	0.06703	9.51809e-06	-0.958455	1.01004	0.342657
TBNK	FSC-A on NKT	ebi-a-GCST90001976	rs146765347	11	11391708	T	C	-0.3331	0.06077	4.54999e-08	0.213384	0.295456	0.470159
TBNK	FSC-A on NKT	ebi-a-GCST90001976	rs149563576	14	28674257	A	G	0.279	0.06252	8.37009e-06	0.505099	0.552145	0.360301
TBNK	FSC-A on NKT	ebi-a-GCST90001976	rs17861816	4	117375925	G	T	0.2289	0.05046	5.91998e-06	0.131718	0.299198	0.659766
TBNK	FSC-A on NKT	ebi-a-GCST90001976	rs2216310	14	77067001	A	G	0.1198	0.02649	6.33607e-06	0.110141	0.0913925	0.22815
TBNK	FSC-A on NKT	ebi-a-GCST90001976	rs4705195	5	147792029	G	A	-0.1472	0.03245	5.94799e-06	-0.0619095	0.111183	0.577648
TBNK	FSC-A on NKT	ebi-a-GCST90001976	rs55723607	1	39022323	A	G	0.5933	0.1314	6.51298e-06	-1.10738	1.29448	0.392295
TBNK	FSC-A on NKT	ebi-a-GCST90001976	rs56310961	5	64297976	A	G	0.2188	0.04753	4.32504e-06	0.139508	0.184346	0.449187
TBNK	FSC-A on NKT	ebi-a-GCST90001976	rs60499622	10	124862659	T	C	0.2272	0.04123	3.86901e-08	-0.215143	0.168727	0.202275
TBNK	FSC-A on NKT	ebi-a-GCST90001976	rs7124198	11	5531674	G	C	-0.2927	0.06497	6.84999e-06	-0.641772	0.236019	0.00654485
TBNK	FSC-A on NKT	ebi-a-GCST90001976	rs75087849	16	20159943	A	G	-0.3111	0.06956	7.99797e-06	0.283112	0.270079	0.294519
TBNK	FSC-A on NKT	ebi-a-GCST90001976	rs802242	6	124211089	T	C	-0.1458	0.03253	7.71898e-06	0.0384489	0.120476	0.74962
TBNK	FSC-A on NKT	ebi-a-GCST90001976	rs8079387	17	45849411	T	A	-0.127	0.02819	6.83392e-06	-0.116859	0.110643	0.290884
TBNK	FSC-A on NKT	ebi-a-GCST90001976	rs9560551	13	90087278	C	A	0.7843	0.1766	9.27791e-06	0.247748	0.175693	0.158504
Treg	CD45RA on resting Treg	ebi-a-GCST90002102	rs10188010	2	41555200	T	C	-0.1337	0.02924	5.01996e-06	0.0194002	0.117125	0.868443
Treg	CD45RA on resting Treg	ebi-a-GCST90002102	rs11124653	2	38885025	A	C	-0.2555	0.02636	6.84069e-22	-0.105214	0.0953279	0.269722
Treg	CD45RA on resting Treg	ebi-a-GCST90002102	rs11579717	1	200029993	A	G	1.499	0.1979	4.73915e-14	0.19087	0.173893	0.272367
Treg	CD45RA on resting Treg	ebi-a-GCST90002102	rs12663871	6	68165873	G	A	-1.555	0.331	2.733e-06	-0.3314	0.159356	0.0375604
Treg	CD45RA on resting Treg	ebi-a-GCST90002102	rs13024840	2	38668778	A	T	0.3454	0.02873	1.56603e-32	0.213677	0.153783	0.16469
Treg	CD45RA on resting Treg	ebi-a-GCST90002102	rs138790946	7	35127217	T	C	0.2901	0.06407	6.19498e-06	-0.231712	0.158937	0.144871
Treg	CD45RA on resting Treg	ebi-a-GCST90002102	rs138915779	1	190110040	A	C	1.586	0.2396	4.27563e-11	0.0680209	0.368875	0.853699
Treg	CD45RA on resting Treg	ebi-a-GCST90002102	rs140807368	1	194410803	T	A	0.827	0.1693	1.093e-06	0.431058	0.265216	0.104096
Treg	CD45RA on resting Treg	ebi-a-GCST90002102	rs141148183	16	54721617	T	C	0.8913	0.1947	4.89204e-06	0.143638	0.249591	0.564958
Treg	CD45RA on resting Treg	ebi-a-GCST90002102	rs146873217	3	43329266	A	G	-0.6426	0.1427	6.96402e-06	0.228446	0.334665	0.494852
Treg	CD45RA on resting Treg	ebi-a-GCST90002102	rs146962738	8	121918710	G	A	1.893	0.3655	2.381e-07	-0.469414	0.53199	0.377575
Treg	CD45RA on resting Treg	ebi-a-GCST90002102	rs149694073	8	138687898	C	G	0.2122	0.04778	9.29994e-06	-0.360034	0.364269	0.322969
Treg	CD45RA on resting Treg	ebi-a-GCST90002102	rs187089343	1	182122403	C	A	1.122	0.2153	2.03798e-07	-0.442286	0.383635	0.24896
Treg	CD45RA on resting Treg	ebi-a-GCST90002102	rs191186600	14	69142327	C	T	0.5324	0.1194	8.55401e-06	0.264803	0.562404	0.637755
Treg	CD45RA on resting Treg	ebi-a-GCST90002102	rs2565661	2	37905507	A	T	-0.2921	0.0468	4.93003e-10	-0.086072	0.127785	0.500584
Treg	CD45RA on resting Treg	ebi-a-GCST90002102	rs34096085	21	37972042	G	A	-0.2318	0.05085	5.37601e-06	0.0169991	0.182531	0.9258
Treg	CD45RA on resting Treg	ebi-a-GCST90002102	rs34376819	13	85669146	A	T	0.1875	0.04211	8.81191e-06	-0.0602351	0.197439	0.760304
Treg	CD45RA on resting Treg	ebi-a-GCST90002102	rs34645541	1	195906475	A	C	0.6666	0.1345	7.53408e-07	0.680663	0.251323	0.00676254
Treg	CD45RA on resting Treg	ebi-a-GCST90002102	rs359735	18	76058327	T	C	-0.4343	0.09514	5.21099e-06	-0.083487	0.218089	0.701859
Treg	CD45RA on resting Treg	ebi-a-GCST90002102	rs541367304	1	198313928	A	G	2.693	0.2744	2.12178e-22	-0.0980236	0.686158	0.886402
Treg	CD45RA on resting Treg	ebi-a-GCST90002102	rs56747968	19	2059323	A	G	0.3997	0.08561	3.16599e-06	0.0535785	0.20077	0.789574
Treg	CD45RA on resting Treg	ebi-a-GCST90002102	rs568546879	18	36298149	C	G	0.9123	0.1909	1.852e-06	-0.25209	0.50556	0.618036
Treg	CD45RA on resting Treg	ebi-a-GCST90002102	rs6587385	1	247883954	C	T	0.1326	0.02799	2.24099e-06	-0.00520199	0.0995359	0.95832
Treg	CD45RA on resting Treg	ebi-a-GCST90002102	rs72805573	2	62481359	C	T	0.8347	0.177	2.509e-06	0.0324722	0.316287	0.918227
Treg	CD45RA on resting Treg	ebi-a-GCST90002102	rs72819716	6	10433171	G	T	0.5135	0.1155	8.99394e-06	-0.323754	0.214435	0.131094
Treg	CD45RA on resting Treg	ebi-a-GCST90002102	rs7283704	21	38444694	C	T	-0.2626	0.05414	1.29999e-06	-0.105969	0.228454	0.642754
Treg	CD45RA on resting Treg	ebi-a-GCST90002102	rs72868954	17	70524630	C	G	0.6795	0.1533	9.67097e-06	0.338783	0.283729	0.232464
Treg	CD45RA on resting Treg	ebi-a-GCST90002102	rs76643193	7	131019129	T	C	2.173	0.4394	8.00092e-07	0.444655	0.287927	0.122508
Treg	CD45RA on resting Treg	ebi-a-GCST90002102	rs78689347	2	40546623	C	A	0.698	0.1104	3.00303e-10	0.432462	0.334903	0.196598
Treg	CD39+ CD8br AC	ebi-a-GCST90001672	rs111534725	10	96379507	T	G	0.7282	0.06583	5.68853e-28	0.143587	0.536844	0.789111
Treg	CD39+ CD8br AC	ebi-a-GCST90001672	rs111899271	10	68557662	G	T	0.1764	0.03571	8.19408e-07	0.204668	0.16747	0.221662
Treg	CD39+ CD8br AC	ebi-a-GCST90001672	rs11257350	10	11832755	T	C	0.1771	0.03921	6.52604e-06	0.0533098	0.110828	0.630506
Treg	CD39+ CD8br AC	ebi-a-GCST90001672	rs113398680	3	145621790	A	G	1.055	0.2209	1.86402e-06	0.641379	0.359448	0.074367
Treg	CD39+ CD8br AC	ebi-a-GCST90001672	rs11718018	3	60379037	C	T	-0.1164	0.02615	8.84504e-06	-0.0829286	0.0928764	0.371915
Treg	CD39+ CD8br AC	ebi-a-GCST90001672	rs11818051	10	96212538	T	C	0.7156	0.07506	2.78676e-21	-0.401616	0.39449	0.308648
Treg	CD39+ CD8br AC	ebi-a-GCST90001672	rs12778618	10	93873363	C	T	0.8528	0.06178	3.22701e-42	0.414808	0.573963	0.469859
Treg	CD39+ CD8br AC	ebi-a-GCST90001672	rs12778797	10	95238931	C	T	0.2118	0.0271	7.19283e-15	-0.0414753	0.0955745	0.664319
Treg	CD39+ CD8br AC	ebi-a-GCST90001672	rs140079267	10	91512476	G	T	-0.4226	0.08976	2.594e-06	-0.258054	0.948724	0.785621
Treg	CD39+ CD8br AC	ebi-a-GCST90001672	rs146426185	10	97692737	C	A	-0.2939	0.05387	5.24397e-08	-0.184466	0.348052	0.596114
Treg	CD39+ CD8br AC	ebi-a-GCST90001672	rs146940094	15	94403764	T	G	2.067	0.4485	4.20804e-06	0.850683	0.346101	0.0139749
Treg	CD39+ CD8br AC	ebi-a-GCST90001672	rs149574697	18	69810213	T	C	0.4576	0.09369	1.084e-06	-0.50608	0.339345	0.135871
Treg	CD39+ CD8br AC	ebi-a-GCST90001672	rs149697028	4	42153771	G	C	1.007	0.2266	9.18608e-06	-0.0378513	0.355849	0.91529
Treg	CD39+ CD8br AC	ebi-a-GCST90001672	rs17111341	10	96121274	C	T	0.6424	0.05263	1.4471e-33	0.0197157	0.323808	0.951449
Treg	CD39+ CD8br AC	ebi-a-GCST90001672	rs17509944	15	50425412	T	G	0.322	0.07186	7.69502e-06	0.0247573	0.121623	0.838699
Treg	CD39+ CD8br AC	ebi-a-GCST90001672	rs1861381	7	97471067	G	A	0.1191	0.02614	5.40306e-06	0.0724137	0.0957415	0.449442
Treg	CD39+ CD8br AC	ebi-a-GCST90001672	rs2631687	10	91297263	A	C	0.2538	0.05064	5.69403e-07	0.33608	0.365858	0.358302
Treg	CD39+ CD8br AC	ebi-a-GCST90001672	rs34664008	8	112163200	C	A	-0.1641	0.03695	9.15503e-06	0.0722913	0.143252	0.613809
Treg	CD39+ CD8br AC	ebi-a-GCST90001672	rs35664	10	78731125	T	G	-0.1908	0.03985	1.75999e-06	0.00509983	0.111669	0.963574
Treg	CD39+ CD8br AC	ebi-a-GCST90001672	rs62156361	2	99062636	A	G	0.7449	0.1664	7.85507e-06	-0.0514979	0.346644	0.8819
Treg	CD39+ CD8br AC	ebi-a-GCST90001672	rs72812685	10	94086232	A	G	0.6785	0.05954	1.48594e-29	-0.0427433	0.173847	0.805785
Treg	CD39+ CD8br AC	ebi-a-GCST90001672	rs72826245	10	98143769	T	C	0.4798	0.09405	3.56197e-07	-1.06967	1.0952	0.328727
Treg	CD39+ CD8br AC	ebi-a-GCST90001672	rs750587	9	362917	G	A	-0.1551	0.03264	2.09899e-06	-0.0899852	0.153548	0.557849
Treg	CD39+ CD8br AC	ebi-a-GCST90001672	rs7677831	4	81727336	G	A	0.2206	0.04304	3.15602e-07	0.127383	0.14665	0.385057
Treg	CD4 on CD39+ CD4+	ebi-a-GCST90002061	rs10786281	10	96357179	C	T	0.1739	0.02896	2.17901e-09	0.167727	0.108472	0.122039
Treg	CD4 on CD39+ CD4+	ebi-a-GCST90002061	rs11615628	12	6794465	A	G	-0.1493	0.03191	3.00601e-06	-0.142611	0.100648	0.156503
Treg	CD4 on CD39+ CD4+	ebi-a-GCST90002061	rs117190770	10	84697602	A	T	-0.3522	0.06822	2.59197e-07	0.10882	0.481573	0.821226
Treg	CD4 on CD39+ CD4+	ebi-a-GCST90002061	rs117458836	10	95013625	A	G	0.8979	0.1053	2.34315e-17	-0.106263	0.480063	0.824818
Treg	CD4 on CD39+ CD4+	ebi-a-GCST90002061	rs118019481	10	93391329	A	G	0.497	0.1042	1.94702e-06	0.585299	0.469001	0.212042
Treg	CD4 on CD39+ CD4+	ebi-a-GCST90002061	rs118123748	18	11805409	G	A	-0.3077	0.06789	6.04798e-06	-0.113565	0.203427	0.576667
Treg	CD4 on CD39+ CD4+	ebi-a-GCST90002061	rs12027949	1	218275083	C	T	0.1582	0.03254	1.22e-06	-0.134093	0.118648	0.258404
Treg	CD4 on CD39+ CD4+	ebi-a-GCST90002061	rs12778618	10	93873363	C	T	0.5908	0.06675	1.47401e-18	0.414808	0.573963	0.469859
Treg	CD4 on CD39+ CD4+	ebi-a-GCST90002061	rs13127505	4	140959616	T	C	-0.2378	0.05316	8.00608e-06	0.271364	0.166614	0.103378
Treg	CD4 on CD39+ CD4+	ebi-a-GCST90002061	rs139181081	8	95547136	G	T	-0.2127	0.04543	2.97002e-06	0.157606	0.152156	0.300287
Treg	CD4 on CD39+ CD4+	ebi-a-GCST90002061	rs142814565	17	77702745	T	C	1.533	0.3197	1.69602e-06	0.511429	0.607025	0.399498
Treg	CD4 on CD39+ CD4+	ebi-a-GCST90002061	rs16938946	8	74775652	T	A	-0.1576	0.03503	7.13099e-06	-0.139746	0.151148	0.355193
Treg	CD4 on CD39+ CD4+	ebi-a-GCST90002061	rs17151969	8	10443959	A	C	-0.2406	0.05347	7.04304e-06	0.0193565	0.140067	0.890087
Treg	CD4 on CD39+ CD4+	ebi-a-GCST90002061	rs1836233	9	8797798	G	C	0.161	0.03502	4.462e-06	0.11045	0.147347	0.453502
Treg	CD4 on CD39+ CD4+	ebi-a-GCST90002061	rs184085789	7	20257262	A	G	-0.4097	0.08418	1.193e-06	-0.43278	0.203645	0.0335722
Treg	CD4 on CD39+ CD4+	ebi-a-GCST90002061	rs2168739	10	107642649	A	G	0.1248	0.02807	9.00596e-06	-0.116356	0.0955649	0.223392
Treg	CD4 on CD39+ CD4+	ebi-a-GCST90002061	rs2451473	10	104813274	A	G	0.1887	0.03908	1.447e-06	-0.0533099	0.158824	0.737132
Treg	CD4 on CD39+ CD4+	ebi-a-GCST90002061	rs2761317	10	93296941	C	T	-0.6023	0.1348	8.24499e-06	-0.149291	0.360457	0.678749
Treg	CD4 on CD39+ CD4+	ebi-a-GCST90002061	rs41266967	2	240590368	T	C	-0.8055	0.178	6.24597e-06	-0.300593	0.349037	0.389124
Treg	CD4 on CD39+ CD4+	ebi-a-GCST90002061	rs4293064	10	105997622	A	C	0.2681	0.04886	4.45205e-08	-0.273397	0.214225	0.20188
Treg	CD4 on CD39+ CD4+	ebi-a-GCST90002061	rs433305	9	19209548	T	C	-0.1393	0.0291	1.76202e-06	-0.23833	0.10174	0.0191531
Treg	CD4 on CD39+ CD4+	ebi-a-GCST90002061	rs7084635	10	95302996	G	A	0.1809	0.03114	6.90399e-09	0.0628109	0.09447	0.50613
Treg	CD4 on CD39+ CD4+	ebi-a-GCST90002061	rs7086986	10	95747555	G	A	0.4907	0.0262	5.67545e-74	0.191086	0.091089	0.0359236
Treg	CD4 on CD39+ CD4+	ebi-a-GCST90002061	rs73426887	11	13747399	T	C	-0.1658	0.0346	1.726e-06	-0.0362328	0.115129	0.752979
Treg	CD4 on CD39+ CD4+	ebi-a-GCST90002061	rs7747800	6	30959840	T	G	0.196	0.04424	9.7771e-06	-0.640085	0.435533	0.141654
Treg	CD4 on CD39+ CD4+	ebi-a-GCST90002061	rs78933037	6	1424410	C	T	-0.2318	0.05204	8.73394e-06	0.0932258	0.195836	0.634046
Treg	CD4 on CD39+ CD4+	ebi-a-GCST90002061	rs9552362	13	21119433	A	G	-0.1309	0.02789	2.81397e-06	-0.027137	0.0913745	0.766477
Treg	CD28 on CD28+ CD45RA- CD8br	ebi-a-GCST90001893	rs11210252	1	73453990	A	G	0.1525	0.03317	4.47301e-06	0.0694586	0.118842	0.558909
Treg	CD28 on CD28+ CD45RA- CD8br	ebi-a-GCST90001893	rs116778614	3	793268	G	A	-0.5313	0.103	2.66299e-07	-0.396814	0.401197	0.322626
Treg	CD28 on CD28+ CD45RA- CD8br	ebi-a-GCST90001893	rs117830609	17	73697917	C	T	0.449	0.09882	5.75705e-06	0.211066	0.284843	0.458699
Treg	CD28 on CD28+ CD45RA- CD8br	ebi-a-GCST90001893	rs1482537	18	68166395	A	T	-0.4158	0.09066	4.68803e-06	-0.0737107	0.630025	0.906863
Treg	CD28 on CD28+ CD45RA- CD8br	ebi-a-GCST90001893	rs149008245	5	111244306	G	A	-0.7358	0.156	2.50501e-06	-0.54688	0.488538	0.26296
Treg	CD28 on CD28+ CD45RA- CD8br	ebi-a-GCST90001893	rs149149608	19	14488618	A	G	0.4267	0.08617	7.75193e-07	0.332565	0.204117	0.103252
Treg	CD28 on CD28+ CD45RA- CD8br	ebi-a-GCST90001893	rs17056193	13	59241312	C	T	0.1835	0.03964	3.82701e-06	0.269715	0.203753	0.185591
Treg	CD28 on CD28+ CD45RA- CD8br	ebi-a-GCST90001893	rs17714754	6	17754730	T	C	0.1407	0.03092	5.55597e-06	0.0498869	0.118066	0.672634
Treg	CD28 on CD28+ CD45RA- CD8br	ebi-a-GCST90001893	rs4327031	15	100535364	T	C	0.1251	0.02711	4.115e-06	-0.0252119	0.0929011	0.786095
Treg	CD28 on CD28+ CD45RA- CD8br	ebi-a-GCST90001893	rs45553631	6	90271938	T	C	0.1427	0.02805	3.86696e-07	-0.0182927	0.104698	0.861301
Treg	CD28 on CD28+ CD45RA- CD8br	ebi-a-GCST90001893	rs4674774	2	223263824	A	G	0.124	0.02685	4.06303e-06	-0.067726	0.0914243	0.458823
Treg	CD28 on CD28+ CD45RA- CD8br	ebi-a-GCST90001893	rs610195	9	27098492	T	C	-0.1824	0.03626	5.18096e-07	-0.1458	0.126914	0.250635
Treg	CD28 on CD28+ CD45RA- CD8br	ebi-a-GCST90001893	rs6459408	6	15582331	C	G	-0.1275	0.02856	8.30692e-06	0.0142915	0.108317	0.895031
Treg	CD28 on CD28+ CD45RA- CD8br	ebi-a-GCST90001893	rs74859954	17	73730052	A	G	0.196	0.04124	2.09802e-06	0.455324	0.212971	0.03252
Treg	CD28 on CD28+ CD45RA- CD8br	ebi-a-GCST90001893	rs75520054	16	5518265	T	G	1.004	0.2211	5.78602e-06	-0.329971	0.589165	0.575435
Treg	CD28 on CD28+ CD45RA- CD8br	ebi-a-GCST90001893	rs7725278	5	175333944	C	T	-0.2127	0.04804	9.86098e-06	0.0185914	0.1259	0.882605
Treg	CD28 on CD28+ CD45RA- CD8br	ebi-a-GCST90001893	rs9353524	6	88127897	G	C	0.1289	0.02889	8.37491e-06	0.0781426	0.129187	0.545259
Treg	CD28- CD8br AC	ebi-a-GCST90001687	rs113098117	7	53946417	G	A	-0.6929	0.1468	2.45997e-06	-0.00444635	0.504745	0.992971
Treg	CD28- CD8br AC	ebi-a-GCST90001687	rs118079184	8	9144678	A	C	-0.2399	0.0518	3.77303e-06	-0.379027	0.403366	0.347392
Treg	CD28- CD8br AC	ebi-a-GCST90001687	rs1266079	6	31536997	G	A	-0.163	0.03116	1.79701e-07	-0.36803	0.143994	0.0105923
Treg	CD28- CD8br AC	ebi-a-GCST90001687	rs12940345	17	76616380	T	C	0.1212	0.02523	1.60901e-06	0.0100559	0.0909278	0.91194
Treg	CD28- CD8br AC	ebi-a-GCST90001687	rs148460149	20	51499003	A	G	-0.3167	0.07058	7.47309e-06	-1.05686	1.34634	0.432461
Treg	CD28- CD8br AC	ebi-a-GCST90001687	rs2267983	22	50259728	A	C	-0.1212	0.02615	3.73499e-06	-0.0854901	0.0925908	0.355845
Treg	CD28- CD8br AC	ebi-a-GCST90001687	rs3130685	6	31238429	T	C	0.1894	0.02987	2.56401e-10	0.342098	0.085594	6.42185e-05
Treg	CD28- CD8br AC	ebi-a-GCST90001687	rs36058358	6	32668505	A	G	-0.22	0.03784	6.67898e-09	-0.252963	0.311761	0.417134
Treg	CD28- CD8br AC	ebi-a-GCST90001687	rs427055	21	13953892	C	T	-0.209	0.04432	2.51102e-06	0.355004	0.403694	0.379191
Treg	CD28- CD8br AC	ebi-a-GCST90001687	rs4796089	17	35487739	C	T	-0.2103	0.03733	1.89998e-08	-0.272193	0.157363	0.0836835
Treg	CD28- CD8br AC	ebi-a-GCST90001687	rs56216385	21	14756949	G	A	0.1395	0.02669	1.854e-07	-0.020883	0.0917292	0.819911
Treg	CD28- CD8br AC	ebi-a-GCST90001687	rs60998309	3	24917781	A	C	-0.2749	0.05734	1.706e-06	-0.210719	0.223084	0.344878
Treg	CD28- CD8br AC	ebi-a-GCST90001687	rs7533594	1	205589274	G	T	-0.1437	0.03172	6.11899e-06	-0.0883533	0.0969379	0.362063
Treg	CD28- CD8br AC	ebi-a-GCST90001687	rs7989683	13	95651796	T	C	-0.2461	0.05216	2.48199e-06	0.0218648	0.152191	0.885763
Abbreviations: SNP: single nucleotide polymorphism; Chr: Chromosome; EA: effect allele; OA:other allele; SE: standard error.

## Sheet: SDC S2
Supplementary Table 2. The causal effects of immunocytes on polymyositis.
Panel	Exposure Trait (ID）	nsnp	method	or	or_lci95	or_uci95	pval
B cell	IgD- CD38dim AC (ebi-a-GCST90001438)	17	MR Egger	0.475232	0.252482	0.894501	0.0358409
			Weighted median	0.656485	0.39547	1.08977	0.103623
			Inverse variance weighted	0.632822	0.446061	0.897778	0.0103378
			Simple mode	0.776121	0.339158	1.77605	0.556869
			Weighted mode	0.689254	0.375085	1.26657	0.248066
cDC	CD11c on granulocyte (ebi-a-GCST90002090)	22	MR Egger	0.727467	0.47371	1.11716	0.161513
			Weighted median	0.777152	0.548062	1.102	0.157096
			Inverse variance weighted	0.6901	0.543061	0.87695	0.00241287
			Simple mode	1.06963	0.544723	2.10036	0.846864
			Weighted mode	0.778397	0.496174	1.22115	0.287891
	CD80 on CD62L+ myeloid DC (ebi-a-GCST90002036)	26	MR Egger	0.793161	0.662901	0.949017	0.0183114
			Weighted median	0.819235	0.675327	0.99381	0.0430732
			Inverse variance weighted	0.823401	0.719483	0.942328	0.00475765
			Simple mode	0.86132	0.644225	1.15157	0.323329
			Weighted mode	0.851384	0.707568	1.02443	0.100722
Maturation stages of T cell	CD8 on EM CD8br (ebi-a-GCST90002056)	24	MR Egger	0.849513	0.549514	1.31329	0.470825
			Weighted median	0.696973	0.500002	0.971538	0.0331389
			Inverse variance weighted	0.708117	0.553918	0.905242	0.00587825
			Simple mode	0.834605	0.462221	1.507	0.55458
			Weighted mode	0.730736	0.520373	1.02614	0.083218
	CD45RA- CD4+ %CD4+ (ebi-a-GCST90001535)	30	MR Egger	0.858014	0.634905	1.15952	0.327458
			Weighted median	0.86716	0.648124	1.16022	0.337288
			Inverse variance weighted	0.817586	0.668948	0.99925	0.0491452
			Simple mode	1.01999	0.612358	1.69896	0.939929
			Weighted mode	0.888192	0.682882	1.15523	0.38393
Monocyte	CD40 on monocytes (ebi-a-GCST90001985)	29	MR Egger	0.884897	0.779033	1.00515	0.0707943
			Weighted median	0.907464	0.793374	1.03796	0.156631
			Inverse variance weighted	0.895647	0.812933	0.986777	0.0257967
			Simple mode	0.837223	0.652086	1.07492	0.17447
			Weighted mode	0.866864	0.774684	0.970012	0.0189465
TBNK	CD45 on CD4+ (ebi-a-GCST90001916)	13	MR Egger	0.469964	0.176482	1.25149	0.158952
			Weighted median	0.490005	0.285279	0.841648	0.00974842
			Inverse variance weighted	0.576618	0.389129	0.854441	0.0060695
			Simple mode	0.381016	0.131661	1.10263	0.100424
			Weighted mode	0.407296	0.160022	1.03667	0.0839517
	HLA DR+ NK AC (ebi-a-GCST90001648)	17	MR Egger	0.607564	0.368501	1.00172	0.0697
			Weighted median	0.623557	0.426541	0.911575	0.0147744
			Inverse variance weighted	0.710865	0.535737	0.943242	0.0180339
			Simple mode	0.703675	0.365587	1.35442	0.308458
			Weighted mode	0.673009	0.455149	0.995149	0.0646396
	SSC-A on HLA DR+ NK (ebi-a-GCST90002077)	28	MR Egger	0.841726	0.675923	1.0482	0.135783
			Weighted median	0.818126	0.623251	1.07393	0.148138
			Inverse variance weighted	0.841709	0.716328	0.989036	0.0362634
			Simple mode	1.26967	0.733487	2.19779	0.401245
			Weighted mode	0.88483	0.66218	1.18234	0.415271
Treg	CD8 on CD28+ CD45RA- CD8br (ebi-a-GCST90002118)	13	MR Egger	0.461361	0.233077	0.913232	0.0483195
			Weighted median	0.670078	0.408195	1.09998	0.113379
			Inverse variance weighted	0.668199	0.468111	0.953812	0.0263887
			Simple mode	0.696268	0.350295	1.38394	0.322019
			Weighted mode	0.623095	0.36612	1.06044	0.106747
B cell	CD27 on IgD- CD38dim (ebi-a-GCST90001804)	31	MR Egger	1.11696	0.931094	1.33993	0.24325
			Weighted median	1.11904	0.930458	1.34584	0.232286
			Inverse variance weighted	1.16149	1.01128	1.334	0.034108
			Simple mode	1.12283	0.712972	1.76829	0.620747
			Weighted mode	1.12283	0.968567	1.30166	0.134912
	PB/PC %B cell (ebi-a-GCST90001404)	26	MR Egger	1.20748	0.921093	1.5829	0.184936
			Weighted median	1.23973	0.967898	1.58792	0.0888233
			Inverse variance weighted	1.23127	1.00297	1.51154	0.0467726
			Simple mode	1.07453	0.570118	2.02524	0.825879
			Weighted mode	1.21299	0.977979	1.50448	0.091101
	CD19 on sw mem (ebi-a-GCST90001740)	27	MR Egger	1.14443	0.695345	1.88356	0.600317
			Weighted median	1.59731	1.09506	2.32992	0.0150383
			Inverse variance weighted	1.3578	1.04122	1.77065	0.0239332
			Simple mode	1.25615	0.655156	2.40847	0.498361
			Weighted mode	1.52127	1.02884	2.24941	0.0453472
	Unsw mem AC (ebi-a-GCST90001398)	20	MR Egger	1.42736	0.865298	2.3545	0.180461
			Weighted median	1.24063	0.822958	1.87029	0.3032
			Inverse variance weighted	1.39658	1.04263	1.87069	0.0250959
			Simple mode	1.13126	0.632719	2.02263	0.682057
			Weighted mode	1.20779	0.747486	1.95155	0.450089
	CD38 on IgD+ CD24- (ebi-a-GCST90001811)	16	MR Egger	1.02446	0.622941	1.68479	0.925487
			Weighted median	1.084	0.739715	1.58854	0.67909
			Inverse variance weighted	1.54796	1.09426	2.18976	0.013548
			Simple mode	1.19036	0.633078	2.23821	0.596509
			Weighted mode	1.12404	0.724073	1.74495	0.609892
cDC	CD86+ myeloid DC AC (ebi-a-GCST90001464)	21	MR Egger	1.20714	0.987544	1.47556	0.0818045
			Weighted median	1.19517	0.952846	1.49913	0.123027
			Inverse variance weighted	1.18203	1.00808	1.38598	0.0394831
			Simple mode	1.2927	0.811646	2.05886	0.292492
			Weighted mode	1.22623	0.999955	1.5037	0.0641316
Maturation stages of T cell	CD8 on naive CD8br (ebi-a-GCST90002055)	16	MR Egger	1.59292	0.904415	2.80557	0.129245
			Weighted median	1.34138	0.874555	2.05739	0.178367
			Inverse variance weighted	1.36783	1.00055	1.86994	0.0495958
			Simple mode	1.50783	0.813201	2.79582	0.212017
			Weighted mode	1.35029	0.8798	2.07239	0.189604
Myeloid cell	CD33dim HLA DR+ CD11b- %CD33dim HLA DR+ (ebi-a-GCST90001528)	24	MR Egger	1.08418	0.948655	1.23906	0.248147
			Weighted median	1.0875	0.94325	1.2538	0.24797
			Inverse variance weighted	1.14874	1.04491	1.26288	0.00411783
			Simple mode	1.10547	0.878949	1.39037	0.400233
			Weighted mode	1.13166	1.00181	1.27833	0.0587116
	CD14 on CD33dim HLA DR+ CD11b+ (ebi-a-GCST90002021)	19	MR Egger	1.19864	0.767259	1.87255	0.43699
			Weighted median	1.47453	1.10953	1.95961	0.00744445
			Inverse variance weighted	1.24396	1.00651	1.53742	0.0433751
			Simple mode	1.55249	0.997723	2.41574	0.0669408
			Weighted mode	1.5421	1.08677	2.18821	0.0259967
	CD33- HLA DR- AC (ebi-a-GCST90001522)	21	MR Egger	1.77363	1.14814	2.73988	0.0182495
			Weighted median	1.34972	1.00954	1.80454	0.0429605
			Inverse variance weighted	1.39002	1.12994	1.70995	0.00183382
			Simple mode	1.32166	0.828019	2.10959	0.256158
			Weighted mode	1.37865	0.933858	2.0353	0.121829
TBNK	FSC-A on NKT (ebi-a-GCST90001976)	20	MR Egger	1.3058	0.783847	2.1753	0.319085
			Weighted median	1.42373	0.906664	2.23568	0.124926
			Inverse variance weighted	1.47578	1.09996	1.98002	0.00945044
			Simple mode	1.90953	0.953231	3.82522	0.0837847
			Weighted mode	1.48765	0.996451	2.22098	0.0670333
Treg	CD45RA on resting Treg (ebi-a-GCST90002102)	29	MR Egger	1.16532	1.01017	1.34431	0.0453242
			Weighted median	1.2128	1.04675	1.4052	0.0102215
			Inverse variance weighted	1.15805	1.04695	1.28094	0.00434833
			Simple mode	1.13777	0.870139	1.48773	0.35357
			Weighted mode	1.18179	1.03497	1.34944	0.0199689
	CD39+ CD8br AC (ebi-a-GCST90001672)	24	MR Egger	1.22208	0.941638	1.58604	0.145814
			Weighted median	1.1488	0.876405	1.50585	0.315102
			Inverse variance weighted	1.21218	1.0081	1.45757	0.040782
			Simple mode	1.63999	1.00978	2.66353	0.0575233
			Weighted mode	1.15176	0.830495	1.59731	0.405816
	CD4 on CD39+ CD4+ (ebi-a-GCST90002061)	27	MR Egger	1.45176	0.959984	2.19545	0.0895257
			Weighted median	1.45583	1.05516	2.00866	0.0222007
			Inverse variance weighted	1.31604	1.05528	1.64125	0.0147866
			Simple mode	1.42706	0.833442	2.44347	0.206358
			Weighted mode	1.42706	1.01654	2.00335	0.0500752
	CD28 on CD28+ CD45RA- CD8br (ebi-a-GCST90001893)	17	MR Egger	1.85928	0.925144	3.73663	0.102056
			Weighted median	1.57806	0.977155	2.5485	0.0621116
			Inverse variance weighted	1.42956	1.00958	2.02424	0.0440362
			Simple mode	1.80266	0.776293	4.18604	0.189335
			Weighted mode	1.93217	0.861071	4.33561	0.129767
	CD28- CD8br AC (ebi-a-GCST90001687)	14	MR Egger	2.14581	0.489029	9.41558	0.331541
			Weighted median	1.90919	1.02545	3.55454	0.0414252
			Inverse variance weighted	2.19581	1.38271	3.48707	0.000858499
			Simple mode	1.86513	0.693466	5.01641	0.238745
			Weighted mode	1.34935	0.490896	3.70904	0.571313
nsnp=The number of single nucleotide polymorphisms.

## Sheet: SDC S3
Supplementary Table 3. List of single nucleotide polymorphisms(SNPs) used as genetic instruments of polymyositis.
Exposure ID	SNP	Chr	Position	EA	OA	Beta	SE	P-value
finngen_R10_M13_POLYMYO	rs6679677	1	113761186	A	C	0.525161	0.107031	9.26638e-07
finngen_R10_M13_POLYMYO	rs76413140	4	116957019	C	T	1.86532	0.420649	9.234e-06
finngen_R10_M13_POLYMYO	rs2596500	6	31353490	C	A	0.975947	0.112024	2.98745e-18
finngen_R10_M13_POLYMYO	rs79275514	6	161698517	C	T	-1.83149	0.402015	5.21939e-06
finngen_R10_M13_POLYMYO	rs116955084	7	14215095	T	C	1.14532	0.229251	5.85491e-07
finngen_R10_M13_POLYMYO	rs552318158	7	139581564	C	A	2.06815	0.459889	6.88985e-06

## Sheet: SDC S4
Supplementary Table 4. The causal effects of polymyositis on immunocytes.
Panel	Outcome Trait (ID）	nsnp	method	or	or_lci95	or_uci95	pval
B cell	CD28 on secreting CD4 regulatory T cell （ebi-a-GCST90001887）	6	MR Egger	1.08703	0.947991	1.24645	0.298065
			Weighted median	1.06677	1.00858	1.12831	0.0239144
			Inverse variance weighted	1.05602	1.01176	1.10221	0.0125968
			Simple mode	1.07202	0.99352	1.15672	0.133046
			Weighted mode	1.07265	1.01432	1.13434	0.0573511
Myeloid cell	CD45 on CD33- HLA DR- (ebi-a-GCST90002045)	6	MR Egger	1.05026	0.876091	1.25904	0.624142
			Weighted median	0.919887	0.852366	0.992756	0.0317997
			Inverse variance weighted	0.927594	0.874259	0.984183	0.0128574
			Simple mode	0.912916	0.835241	0.997815	0.100876
			Weighted mode	0.914548	0.853451	0.980019	0.0523928
	CD20 on IgD- CD38+ B cell (ebi-a-GCST90001756)	6	MR Egger	0.972975	0.857768	1.10366	0.691975
			Weighted median	0.95378	0.905434	1.00471	0.0745809
			Inverse variance weighted	0.952949	0.916006	0.991381	0.0168886
			Simple mode	0.946744	0.885385	1.01236	0.17032
			Weighted mode	0.957368	0.913046	1.00384	0.131505
	HLA DR+ CD8+ T cell %lymphocyte (ebi-a-GCST90001629)	6	MR Egger	1.02443	0.907395	1.15656	0.716437
			Weighted median	1.03524	0.980554	1.09298	0.211006
			Inverse variance weighted	1.04671	1.00751	1.08743	0.019068
			Simple mode	1.03323	0.970392	1.10014	0.354009
			Weighted mode	1.03542	0.983746	1.08981	0.24016
TBNK	HLA DR+ CD8+ T cell %T cell (ebi-a-GCST90001628)	6	MR Egger	1.02337	0.908013	1.15338	0.724249
			Weighted median	1.0327	0.980046	1.08818	0.228182
			Inverse variance weighted	1.04515	1.00655	1.08522	0.0214368
			Simple mode	1.0248	0.962566	1.09106	0.478041
			Weighted mode	1.03104	0.982391	1.08211	0.270119
	CD11b on CD33dim HLA DR- (ebi-a-GCST90002095)	6	MR Egger	0.997175	0.827669	1.2014	0.977686
			Weighted median	1.07098	0.996672	1.15082	0.0616037
			Inverse variance weighted	1.07324	1.01005	1.14038	0.0224287
			Simple mode	1.0748	0.991888	1.16465	0.138518
			Weighted mode	1.07187	0.99804	1.15116	0.114956
Treg	HLA DR on CD33- HLA DR+ (ebi-a-GCST90002112)	6	MR Egger	1.0654	0.874005	1.2987	0.564655
			Weighted median	1.08308	1.0033	1.16921	0.040922
			Inverse variance weighted	1.06783	1.00639	1.13302	0.0299469
			Simple mode	1.08347	0.977563	1.20085	0.187149
			Weighted mode	1.08191	1.0042	1.16563	0.093218
nsnp=The number of single nucleotide polymorphisms.

## Sheet: SDC S5
Supplementary Table 5. List of single nucleotide polymorphisms(SNPs) used as genetic instruments of dermatomyositis.
Exposure ID	SNP	Chr	Position	EA	OA	Beta	SE	P-value
finngen_R11_M13_DERMATOPOLYNAS	rs2061670	4	81915552	C	T	-0.456328	0.101617	7.0997e-06
finngen_R11_M13_DERMATOPOLYNAS	rs9272230	6	32634825	A	C	0.621387	0.116426	9.44083e-08
finngen_R11_M13_DERMATOPOLYNAS	rs57710565	7	154649459	A	G	1.92793	0.424319	5.53083e-06

## Sheet: SDC S6
Supplementary Table 6. Sensitivity analyses of heterogeneity and horizontal pleiotropy test of the causal effects of immunocytes on polymyositis.
Panel	Exposure Trait	Exposure ID	Heterogeneity test		Pleiotropy test
			MR-Egger	IVW
B cell	IgD- CD38dim AC	ebi-a-GCST90001438	0.995449	0.991385	0.30364
cDC	CD11c on granulocyte	ebi-a-GCST90002090	0.297412	0.348019	0.772147
cDC	CD80 on CD62L+ myeloid DC	ebi-a-GCST90002036	0.723283	0.751399	0.54098
Maturation stages of T cell	CD8 on EM CD8br	ebi-a-GCST90002056	0.238388	0.235594	0.332033
Maturation stages of T cell	CD45RA- CD4+ %CD4+	ebi-a-GCST90001535	0.381874	0.423699	0.673202
Monocyte	CD40 on monocytes	ebi-a-GCST90001985	0.402558	0.45108	0.771843
TBNK	CD45 on CD4+	ebi-a-GCST90001916	0.356706	0.420692	0.661464
TBNK	HLA DR+ NK AC	ebi-a-GCST90001648	0.953569	0.957304	0.466951
TBNK	SSC-A on HLA DR+ NK	ebi-a-GCST90002077	0.2588	0.304581	0.999792
Treg	CD8 on CD28+ CD45RA- CD8br	ebi-a-GCST90002118	0.628049	0.573453	0.238703
B cell	CD27 on IgD- CD38dim	ebi-a-GCST90001804	0.239815	0.261615	0.516067
B cell	PB/PC %B cell	ebi-a-GCST90001404	0.0632601	0.0806825	0.825854
B cell	CD19 on sw mem	ebi-a-GCST90001740	0.288033	0.303777	0.432978
B cell	Unsw mem AC	ebi-a-GCST90001398	0.76057	0.810985	0.917417
B cell	CD38 on IgD+ CD24-	ebi-a-GCST90001811	0.181358	0.0585085	0.0549694
cDC	CD86+ myeloid DC AC	ebi-a-GCST90001464	0.458363	0.516011	0.740047
Maturation stages of T cell	CD8 on naive CD8br	ebi-a-GCST90002055	0.823878	0.849296	0.537044
Myeloid cell	CD33dim HLA DR+ CD11b- %CD33dim HLA DR+	ebi-a-GCST90001528	0.503323	0.47639	0.241138
Myeloid cell	CD14 on CD33dim HLA DR+ CD11b+	ebi-a-GCST90002021	0.212579	0.261772	0.854014
Myeloid cell	CD33- HLA DR- AC	ebi-a-GCST90001522	0.954572	0.932396	0.226752
TBNK	FSC-A on NKT	ebi-a-GCST90001976	0.417466	0.460884	0.569352
Treg	CD45RA on resting Treg	ebi-a-GCST90002102	0.528235	0.581764	0.904395
Treg	CD39+ CD8br AC	ebi-a-GCST90001672	0.824915	0.862723	0.93185
Treg	CD4 on CD39+ CD4+	ebi-a-GCST90002061	0.279924	0.31224	0.585133
Treg	CD28 on CD28+ CD45RA- CD8br	ebi-a-GCST90001893	0.806736	0.81389	0.408021
Treg	CD28- CD8br AC	ebi-a-GCST90001687	0.158785	0.210361	0.974773

## Sheet: SDC S7
Supplementary Table 7. Sensitivity analyses of heterogeneity and horizontal pleiotropy test of the causal effects of polymyositis on immunocytes.
Panel	Outcome Trait	Outcome ID	Heterogeneity test		Pleiotropy test
			MR-Egger	IVW
B cell	CD28 on secreting CD4 regulatory T cell	ebi-a-GCST90001887	0.673423	0.77184	0.685061
Myeloid cell	CD45 on CD33- HLA DR-	ebi-a-GCST90002045	0.947298	0.738504	0.228525
Myeloid cell	CD20 on IgD- CD38+ B cell	ebi-a-GCST90001756	0.726183	0.825428	0.750501
Myeloid cell	HLA DR+ CD8+ T cell %lymphocyte	ebi-a-GCST90001629	0.69482	0.797849	0.732792
TBNK	HLA DR+ CD8+ T cell %T cell	ebi-a-GCST90001628	0.651985	0.7627	0.734592
TBNK	CD11b on CD33dim HLA DR-	ebi-a-GCST90002095	0.800926	0.804406	0.459322
Treg	HLA DR on CD33- HLA DR+	ebi-a-GCST90002112	0.312021	0.444851	0.982066

## Sheet: SDC S8
Supplementary Table 8. Sensitivity analyses of heterogeneity and horizontal pleiotropy test of the causal effects of immunocytes on dermatomyositis.
Panel	Exposure Trait	Exposure ID	Heterogeneity test		Pleiotropy test
			MR-Egger	IVW
B cell	IgD- CD38dim AC	ebi-a-GCST90001438	0.906002	0.891404	0.314403
cDC	CD11c on granulocyte	ebi-a-GCST90002090	0.258586	0.305154	0.757273
cDC	CD80 on CD62L+ myeloid DC	ebi-a-GCST90002036	0.148808	0.183276	0.982028
Maturation stages of T cell	CD8 on EM CD8br	ebi-a-GCST90002056	0.100631	0.0828943	0.232154
Maturation stages of T cell	CD45RA- CD4+ %CD4+	ebi-a-GCST90001535	0.380186	0.389823	0.380273
Monocyte	CD40 on monocytes	ebi-a-GCST90001985	0.311662	0.358435	0.842521
TBNK	CD45 on CD4+	ebi-a-GCST90001916	0.156762	0.188334	0.577704
TBNK	HLA DR+ NK AC	ebi-a-GCST90001648	0.920472	0.939806	0.668598
TBNK	SSC-A on HLA DR+ NK	ebi-a-GCST90002077	0.547339	0.595449	0.727243
Treg	CD8 on CD28+ CD45RA- CD8br	ebi-a-GCST90002118	0.1265	0.138793	0.458936
B cell	CD27 on IgD- CD38dim	ebi-a-GCST90001804	0.606597	0.656979	0.976336
B cell	PB/PC %B cell	ebi-a-GCST90001404	0.610699	0.539306	0.152518
B cell	CD19 on sw mem	ebi-a-GCST90001740	0.596136	0.634793	0.597823
B cell	Unsw mem AC	ebi-a-GCST90001398	0.758073	0.773428	0.438804
B cell	CD38 on IgD+ CD24-	ebi-a-GCST90001811	0.151154	0.16212	0.437397
cDC	CD86+ myeloid DC AC	ebi-a-GCST90001464	0.475398	0.530764	0.70285
Maturation stages of T cell	CD8 on naive CD8br	ebi-a-GCST90002055	0.254165	0.268729	0.41796
Myeloid cell	CD33dim HLA DR+ CD11b- %CD33dim HLA DR+	ebi-a-GCST90001528	0.15188	0.0694375	0.064463
Myeloid cell	CD14 on CD33dim HLA DR+ CD11b+	ebi-a-GCST90002021	0.0400364	0.0279001	0.223049
Myeloid cell	CD33- HLA DR- AC	ebi-a-GCST90001522	0.764857	0.813852	0.955496
TBNK	FSC-A on NKT	ebi-a-GCST90001976	0.395065	0.330636	0.168706
Treg	CD45RA on resting Treg	ebi-a-GCST90002102	0.209689	0.225609	0.468516
Treg	CD39+ CD8br AC	ebi-a-GCST90001672	0.994724	0.993676	0.365418
Treg	CD4 on CD39+ CD4+	ebi-a-GCST90002061	0.659135	0.709245	0.867994
Treg	CD28 on CD28+ CD45RA- CD8br	ebi-a-GCST90001893	0.485627	0.504631	0.402402
Treg	CD28- CD8br AC	ebi-a-GCST90001687	0.356176	0.40245	0.534765

## Sheet: SDC S9
Supplementary Table 9. Sensitivity analyses of heterogeneity and horizontal pleiotropy test of the causal effects of dermatomyositis on immunocytes.
Panel	Outcome Trait	Outcome ID	Heterogeneity test		Pleiotropy test
			MR-Egger	IVW
B cell	CD28 on secreting CD4 regulatory T cell	ebi-a-GCST90001887	0.493604	0.686694	0.688723
Myeloid cell	CD45 on CD33- HLA DR-	ebi-a-GCST90002045	0.947298	0.738504	0.567967
Myeloid cell	CD20 on IgD- CD38+ B cell	ebi-a-GCST90001756	0.0701683	0.10579	0.652067
Myeloid cell	HLA DR+ CD8+ T cell %lymphocyte	ebi-a-GCST90001629	0.00764538	0.00819623	0.659717
TBNK	HLA DR+ CD8+ T cell %T cell	ebi-a-GCST90001628	0.0048608	0.00523983	0.670411
TBNK	CD11b on CD33dim HLA DR-	ebi-a-GCST90002095	0.827616	0.0451472	0.244045
Treg	HLA DR on CD33- HLA DR+	ebi-a-GCST90002112	0.133647	0.087704	0.475891
